# Supplementary material for: Mitochondrial genetic variation and risk of chronic kidney disease and acute kidney injury in UK Biobank participants
Source: Hum Genet. 2024 Feb 13;143(2):151–7. doi: 10.1007/s00439-023-02615-4 (PMC10881785; doi:10.1007/s00439-023-02615-4)
Supplement: Supplementary file 2 — Supplementary file2 (XLSX 1067 KB) [file 439_2023_2615_MOESM2_ESM.xlsx]

## Sheet: eGFR.eGFR.glm
#CHROM	POS	ID	REF	ALT	TEST	OBS_CT	BETA	SE	T_STAT	P	MAC	MAF
MT	15401	15401_A_G	1	2	ADD	144741	-0.726796	0.172699	-4.20845	2.5728e-05	5.99999	1.97363e-05
MT	14394	14394_C_T	1	2	ADD	144741	1.72004	0.42312	4.06513	4.8031e-05	0.999999	3.28939e-06
MT	16214	16214_C_T	1	2	ADD	144741	0.099223	0.0250859	3.95533	7.64659e-05	296	0.00097366
MT	3729	3729_A_C	1	2	ADD	144741	-0.907878	0.244409	-3.71459	0.000203612	3	9.86815e-06
MT	9126	9126_T_A	1	2	ADD	144741	-1.53954	0.423006	-3.63951	0.000273254	0.999999	3.28939e-06
MT	3210	3210_C_T	1	2	ADD	144741	-0.617402	0.172697	-3.57505	0.000350274	5.99999	1.97363e-05
MT	7247	7247_C_T	1	2	ADD	144741	-0.843991	0.244226	-3.45578	0.000548866	3	9.86815e-06
MT	144	144_C_A	1	2	ADD	144741	-1.03333	0.299105	-3.45474	0.000550973	1.99999	6.57875e-06
MT	12543	12543_C_T	1	2	ADD	144741	-1.46125	0.422992	-3.45456	0.000551345	0.999999	3.28939e-06
MT	15403	15403_C_T	1	2	ADD	144741	-1.02434	0.299207	-3.42353	0.000618303	1.99999	6.57875e-06
MT	3010	3010_G_A	1	2	ADD	144741	-0.00867364	0.00254474	-3.40846	0.000653484	39125.1	0.128697
MT	6428	6428_C_T	1	2	ADD	144741	-1.01006	0.299121	-3.37678	0.000733586	1.99999	6.57875e-06
MT	6212	6212_A_G	1	2	ADD	144741	0.818665	0.244216	3.35222	0.000801877	3	9.86815e-06
MT	11144	11144_A_T	1	2	ADD	144741	0.276429	0.084611	3.26706	0.00108695	26	8.5524e-05
MT	3084	3084_A_G	1	2	ADD	144741	-0.171042	0.0524796	-3.2592	0.00111752	67	0.000220389
MT	16399	16399_A_G	1	2	ADD	144741	0.0179545	0.00564686	3.17956	0.00147529	6149	0.0202264
MT	8629	8629_A_C	1	2	ADD	144741	-1.33994	0.423032	-3.16747	0.00153804	0.999999	3.28939e-06
MT	2638	2638_T_C	1	2	ADD	144741	0.334553	0.105784	3.16262	0.00156387	17	5.59195e-05
MT	10855	10855_A_G	1	2	ADD	144741	1.33207	0.422987	3.1492	0.00163753	0.999999	3.28939e-06
MT	8603	8603_T_C	1	2	ADD	144741	-0.331875	0.105781	-3.13738	0.00170499	17	5.59195e-05
MT	9164	9164_T_C	1	2	ADD	144741	-1.32579	0.423049	-3.13389	0.0017254	0.999999	3.28939e-06
MT	9667	9667_A_G	1	2	ADD	144741	0.0315745	0.0100878	3.12997	0.00174859	1862	0.00612485
MT	2883	2883_A_G	1	2	ADD	144741	1.31729	0.422984	3.11428	0.00184429	0.999999	3.28939e-06
MT	9387	9387_G_A	1	2	ADD	144741	-0.92834	0.299147	-3.10329	0.00191422	1.99999	6.57875e-06
MT	14879	14879_A_T	1	2	ADD	144741	0.251427	0.0814148	3.08823	0.00201393	27	8.88135e-05
MT	4553	4553_T_C	1	2	ADD	144741	0.0473431	0.0154048	3.07327	0.00211764	795.999	0.00261835
MT	15327	15327_C_T	1	2	ADD	144741	0.0978299	0.0319156	3.06527	0.00217512	183.999	0.000605245
MT	7916	7916_A_G	1	2	ADD	144741	1.29276	0.422998	3.05618	0.00224214	0.999999	3.28939e-06
MT	4637	4637_C_T	1	2	ADD	144741	0.908235	0.299098	3.03658	0.00239325	3	9.86815e-06
MT	9572	9572_C_T	1	2	ADD	144741	-0.736297	0.244233	-3.01473	0.0025725	3	9.86815e-06
MT	8638	8638_A_G	1	2	ADD	144741	0.567415	0.189179	2.99935	0.00270602	5	1.6447e-05
MT	8973	8973_A_G	1	2	ADD	144741	0.478741	0.159961	2.99285	0.00276433	8	2.63151e-05
MT	16336	16336_G_A	1	2	ADD	144741	0.0992818	0.0332585	2.98516	0.00283481	175.001	0.000575645
MT	15218	15218_A_G	1	2	ADD	144741	0.0169653	0.00569601	2.97845	0.00289755	6031	0.0198383
MT	14349	14349_A_G	1	2	ADD	144741	-1.25494	0.422989	-2.96684	0.00300931	0.999999	3.28939e-06
MT	8675	8675_T_C	1	2	ADD	144741	-0.558632	0.189205	-2.95252	0.00315241	5.99999	1.97363e-05
MT	16268	16268_C_A	1	2	ADD	144741	-0.882314	0.299108	-2.94982	0.00318011	1.99999	6.57875e-06
MT	870	870_C_A	1	2	ADD	144741	-1.2387	0.422993	-2.92841	0.00340756	0.999999	3.28939e-06
MT	14793	14793_A_G	1	2	ADD	144741	0.0147179	0.00507767	2.89856	0.00374935	7675	0.025246
MT	6755	6755_G_A	1	2	ADD	144741	-0.0817765	0.0282244	-2.89737	0.00376357	235	0.000773005
MT	16093	16093_T_C	1	2	ADD	144741	-0.0138831	0.00479912	-2.89284	0.00381837	8669	0.0285157
MT	15298	15298_C_T	1	2	ADD	144741	1.22446	0.423497	2.89132	0.00383689	0.999999	3.28939e-06
MT	15120	15120_C_T	1	2	ADD	144741	-1.22285	0.423049	-2.89057	0.00384597	0.999999	3.28939e-06
MT	16256	16256_C_T	1	2	ADD	144741	0.013351	0.00462272	2.88814	0.00387587	9361	0.0307919
MT	9695	9695_G_C	1	2	ADD	144741	0.545964	0.189177	2.886	0.00390227	5	1.6447e-05
MT	7028	7028_C_T	2	1	ADD	144741	-0.00646641	0.0022455	-2.87973	0.00398078	66018.1	0.217159
MT	8654	8654_T_C	1	2	ADD	144741	-0.493	0.172694	-2.85476	0.00430758	7	2.30257e-05
MT	12557	12557_C_T	1	2	ADD	144741	0.047204	0.0165418	2.85361	0.00432317	688.001	0.0022631
MT	2656	2656_T_C	1	2	ADD	144741	-1.20306	0.42299	-2.84418	0.00445318	0.999999	3.28939e-06
MT	9103	9103_T_C	1	2	ADD	144741	0.194617	0.0686357	2.83551	0.00457586	41	0.000134865
MT	2706	2706_A_G	2	1	ADD	144741	-0.00635901	0.0022448	-2.83278	0.00461517	66209	0.217787
MT	8396	8396_A_G	1	2	ADD	144741	-0.379145	0.133893	-2.8317	0.00463073	9.99999	3.28938e-05
MT	16270	16270_C_T	1	2	ADD	144741	0.0109327	0.00387941	2.81812	0.00483116	13763	0.0452719
MT	5117	5117_C_T	1	2	ADD	144741	-0.318406	0.113054	-2.81641	0.00485701	14	4.60514e-05
MT	1042	1042_T_C	1	2	ADD	144741	-1.19027	0.422991	-2.81393	0.00489472	0.999999	3.28939e-06
MT	3197	3197_T_C	1	2	ADD	144741	0.010836	0.00385191	2.81315	0.00490659	13982	0.0459922
MT	11563	11563_C_A	1	2	ADD	144741	-0.840971	0.299111	-2.81157	0.00493069	1.99999	6.57875e-06
MT	76	76_C_T	1	2	ADD	144741	-0.317609	0.113073	-2.80888	0.0049721	15.9999	5.263e-05
MT	9422	9422_A_G	1	2	ADD	144741	0.685427	0.24421	2.80671	0.00500569	3	9.86815e-06
MT	7784	7784_A_G	1	2	ADD	144741	-1.18702	0.422996	-2.80621	0.00501342	0.999999	3.28939e-06
MT	9075	9075_C_T	1	2	ADD	144741	1.1862	0.42307	2.80379	0.0050513	0.999999	3.28939e-06
MT	13617	13617_T_C	1	2	ADD	144741	0.0108086	0.0038631	2.79789	0.00514439	13892	0.0456961
MT	11647	11647_C_T	1	2	ADD	144741	-1.18323	0.423072	-2.79676	0.00516254	0.999999	3.28939e-06
MT	8718	8718_A_G	1	2	ADD	144741	0.0991959	0.0356452	2.78287	0.00538879	152	0.000499987
MT	681	681_T_C	1	2	ADD	144741	-0.586323	0.211516	-2.77201	0.00557186	5	1.6447e-05
MT	7157	7157_C_T	1	2	ADD	144741	-0.522569	0.189174	-2.76237	0.0057391	5	1.6447e-05
MT	5252	5252_G_A	1	2	ADD	144741	-0.135885	0.0491923	-2.76232	0.00573992	80	0.000263151
MT	8152	8152_G_A	1	2	ADD	144741	0.107179	0.038805	2.76199	0.00574568	121	0.000398016
MT	15790	15790_C_T	1	2	ADD	144741	0.113197	0.0411061	2.75377	0.00589197	108	0.000355254
MT	10130	10130_A_C	1	2	ADD	144741	-0.672212	0.244268	-2.75194	0.005925	3	9.86815e-06
MT	14800	14800_C_T	1	2	ADD	144741	-0.334858	0.122142	-2.74154	0.0061159	13	4.2762e-05
MT	8944	8944_A_G	1	2	ADD	144741	0.281	0.102602	2.73873	0.00616853	17	5.59195e-05
MT	16488	16488_C_T	1	2	ADD	144741	-0.252377	0.0923147	-2.73388	0.00626008	21	6.9077e-05
MT	9477	9477_G_A	1	2	ADD	144741	0.0105326	0.00385917	2.72924	0.00634876	13922	0.0457948
MT	8979	8979_T_C	1	2	ADD	144741	-0.666065	0.244218	-2.72734	0.00638557	3	9.86815e-06
MT	12396	12396_T_C	1	2	ADD	144741	0.332576	0.122224	2.72103	0.0065087	13	4.2762e-05
MT	1039	1039_A_C	1	2	ADD	144741	-0.203189	0.0747999	-2.71643	0.00659973	33.0001	0.00010855
MT	3421	3421_G_A	1	2	ADD	144741	0.13545	0.0498704	2.71604	0.00660749	76	0.000249994
MT	9538	9538_A_G	1	2	ADD	144741	-1.14663	0.423004	-2.71069	0.00671509	0.999999	3.28939e-06
MT	4763	4763_C_T	1	2	ADD	144741	0.190331	0.0705122	2.69926	0.00695021	36	0.000118418
MT	8176	8176_T_C	1	2	ADD	144741	-0.378815	0.141012	-2.68639	0.00722364	9	2.96045e-05
MT	13993	13993_C_T	1	2	ADD	144741	0.656016	0.244226	2.6861	0.00723002	3	9.86815e-06
MT	10529	10529_A_G	1	2	ADD	144741	0.400924	0.149562	2.68066	0.00734857	8	2.63151e-05
MT	4014	4014_C_T	1	2	ADD	144741	-1.13166	0.423468	-2.67235	0.00753294	0.999999	3.28939e-06
MT	11906	11906_G_A	1	2	ADD	144741	1.13009	0.423011	2.67153	0.0075514	0.999999	3.28939e-06
MT	13989	13989_C_T	1	2	ADD	144741	0.273713	0.102599	2.6678	0.00763573	17	5.59195e-05
MT	16325	16325_T_A	1	2	ADD	144741	0.273289	0.102607	2.66347	0.00773485	23	7.5656e-05
MT	6263	6263_C_A	1	2	ADD	144741	-0.425937	0.159919	-2.66345	0.00773526	7	2.30257e-05
MT	4961	4961_A_G	1	2	ADD	144741	-0.160815	0.0604409	-2.66069	0.00779891	54	0.000177627
MT	14968	14968_T_C	1	2	ADD	144741	-0.140642	0.0529034	-2.65847	0.00785054	64.0001	0.000210521
MT	214	214_A_G	1	2	ADD	144741	-0.104356	0.0392955	-2.65569	0.00791561	119	0.000391437
MT	9423	9423_C_T	1	2	ADD	144741	-1.12106	0.422994	-2.65031	0.00804276	0.999999	3.28939e-06
MT	12586	12586_T_C	1	2	ADD	144741	-1.12104	0.423017	-2.65011	0.0080475	0.999999	3.28939e-06
MT	5080	5080_A_G	1	2	ADD	144741	-0.789827	0.299165	-2.64011	0.00828883	3	9.86815e-06
MT	8841	8841_C_T	1	2	ADD	144741	0.0998804	0.0378597	2.63817	0.00833626	137	0.000450646
MT	3372	3372_T_C	1	2	ADD	144741	-0.164519	0.0623848	-2.63717	0.00836106	46.9999	0.000154601
MT	55	55_T_G	1	2	ADD	144741	0.557625	0.211513	2.63637	0.00838078	4	1.31576e-05
MT	2961	2961_C_T	1	2	ADD	144741	-0.497762	0.189176	-2.63121	0.00850897	5.99999	1.97363e-05
MT	9254	9254_A_G	1	2	ADD	144741	0.0217859	0.00828451	2.62972	0.00854645	2813	0.00925305
MT	14783	14783_T_C	1	2	ADD	144741	-0.0479897	0.0182792	-2.62537	0.00865634	596	0.00196048
MT	11914	11914_G_A	1	2	ADD	144741	0.0208187	0.00793318	2.62426	0.00868474	3168.01	0.0104208
MT	15252	15252_C_T	1	2	ADD	144741	1.10861	0.423054	2.6205	0.00878101	0.999999	3.28939e-06
MT	15091	15091_C_T	1	2	ADD	144741	-1.10854	0.423098	-2.62005	0.0087926	0.999999	3.28939e-06
MT	3156	3156_A_G	1	2	ADD	144741	0.783519	0.299112	2.61948	0.00880724	1.99999	6.57875e-06
MT	15688	15688_C_T	1	2	ADD	144741	1.10794	0.423018	2.61914	0.00881606	1.99999	6.57875e-06
MT	6152	6152_T_C	1	2	ADD	144741	0.0264865	0.0101189	2.61751	0.00885821	1862	0.00612485
MT	5426	5426_T_C	1	2	ADD	144741	0.0228482	0.00873566	2.61551	0.00891044	2515	0.0082728
MT	737	737_C_T	1	2	ADD	144741	1.10497	0.423023	2.61207	0.00900045	0.999999	3.28939e-06
MT	7965	7965_T_A	1	2	ADD	144741	-0.781221	0.299108	-2.61184	0.00900669	1.99999	6.57875e-06
MT	2045	2045_A_G	1	2	ADD	144741	-1.10324	0.423009	-2.60808	0.00910619	0.999999	3.28939e-06
MT	13248	13248_C_T	1	2	ADD	144741	-0.635419	0.244217	-2.60186	0.00927302	4	1.31576e-05
MT	5054	5054_G_C	1	2	ADD	144741	-0.101907	0.0392959	-2.59333	0.00950598	126	0.000414463
MT	16129	16129_G_T	1	2	ADD	144741	0.548315	0.211514	2.59233	0.00953383	4	1.31576e-05
MT	15073	15073_C_T	1	2	ADD	144741	0.547188	0.211502	2.58716	0.00967805	4	1.31576e-05
MT	217	217_T_C	1	2	ADD	144741	0.0263423	0.0102074	2.5807	0.00986092	1823	0.00599655
MT	474	474_T_C	1	2	ADD	144741	-0.771886	0.299107	-2.58064	0.00986277	3	9.86815e-06
MT	5054	5054_G_A	1	2	ADD	144741	-0.0698231	0.0271062	-2.57591	0.00999856	260	0.00085524
MT	14831	14831_G_A	1	2	ADD	144741	-0.0513174	0.0199555	-2.57159	0.0101241	474	0.00155917
MT	1658	1658_T_C	1	2	ADD	144741	0.442604	0.172728	2.56244	0.010395	8	2.63151e-05
MT	8948	8948_T_C	1	2	ADD	144741	-1.0817	0.42301	-2.55716	0.0105541	0.999999	3.28939e-06
MT	3392	3392_G_C	1	2	ADD	144741	-1.08037	0.422973	-2.55423	0.0106434	1.99999	6.57875e-06
MT	15112	15112_A_T	1	2	ADD	144741	-1.08048	0.423028	-2.55415	0.0106457	0.999999	3.28939e-06
MT	14071	14071_A_G	1	2	ADD	144741	-0.162847	0.0637817	-2.5532	0.0106749	46.0001	0.000151312
MT	2784	2784_A_C	1	2	ADD	144741	-0.261831	0.102613	-2.55163	0.010723	17	5.59195e-05
MT	14145	14145_A_G	1	2	ADD	144741	0.101059	0.0396462	2.54903	0.0108033	119	0.000391437
MT	7664	7664_G_T	1	2	ADD	144741	-1.0779	0.422979	-2.54835	0.0108243	0.999999	3.28939e-06
MT	12141	12141_A_G	1	2	ADD	144741	0.407045	0.159885	2.54586	0.010902	7	2.30257e-05
MT	6599	6599_A_G	1	2	ADD	144741	0.143925	0.0565523	2.545	0.0109289	57	0.000187495
MT	3757	3757_C_T	1	2	ADD	144741	-0.287532	0.113075	-2.54285	0.0109961	15	4.93408e-05
MT	10553	10553_C_T	1	2	ADD	144741	-1.07231	0.423328	-2.53304	0.0113087	0.999999	3.28939e-06
MT	12338	12338_T_C	1	2	ADD	144741	-0.191651	0.0759953	-2.52188	0.011674	32	0.00010526
MT	8832	8832_A_G	1	2	ADD	144741	0.265922	0.105759	2.5144	0.0119245	15.9999	5.263e-05
MT	6052	6052_A_G	1	2	ADD	144741	-0.153055	0.0610721	-2.50614	0.0122069	50	0.000164469
MT	6005	6005_C_T	1	2	ADD	144741	0.609697	0.244217	2.49654	0.0125423	3	9.86815e-06
MT	8697	8697_G_C	1	2	ADD	144741	-0.746377	0.299126	-2.49519	0.0125901	1.99999	6.57875e-06
MT	8637	8637_C_T	1	2	ADD	144741	-0.202403	0.0814193	-2.48594	0.0129222	28	9.2103e-05
MT	2967	2967_C_T	1	2	ADD	144741	0.470321	0.189248	2.48521	0.0129486	5	1.6447e-05
MT	16429	16429_C_T	1	2	ADD	144741	-1.04943	0.423067	-2.48054	0.0131195	0.999999	3.28939e-06
MT	5228	5228_C_G	1	2	ADD	144741	0.141356	0.0570564	2.47748	0.0132326	57	0.000187495
MT	8940	8940_C_T	1	2	ADD	144741	-0.182425	0.0738362	-2.47067	0.013487	34	0.000111839
MT	10715	10715_C_T	1	2	ADD	144741	0.369491	0.149668	2.46874	0.0135601	9	2.96045e-05
MT	15340	15340_A_G	1	2	ADD	144741	0.1019	0.0412995	2.46733	0.0136135	112	0.000368411
MT	73	73_A_G	2	1	ADD	144741	-0.00551803	0.00223671	-2.46703	0.0136252	68263.9	0.224547
MT	7069	7069_T_C	1	2	ADD	144741	-0.601569	0.244223	-2.4632	0.0137716	3	9.86815e-06
MT	15950	15950_G_A	1	2	ADD	144741	0.346582	0.141007	2.4579	0.0139762	9.99999	3.28938e-05
MT	6456	6456_G_A	1	2	ADD	144741	0.251973	0.102605	2.45577	0.0140595	17	5.59195e-05
MT	47	47_G_A	1	2	ADD	144741	-0.733945	0.299127	-2.45362	0.0141438	1.99999	6.57875e-06
MT	4221	4221_C_A	1	2	ADD	144741	0.186368	0.0759879	2.4526	0.0141838	35	0.000115128
MT	9166	9166_T_C	1	2	ADD	144741	-0.180489	0.0736667	-2.45008	0.0142838	34	0.000111839
MT	6410	6410_C_A	1	2	ADD	144741	1.03602	0.423015	2.44912	0.0143216	0.999999	3.28939e-06
MT	1968	1968_G_A	1	2	ADD	144741	1.03479	0.422986	2.44639	0.0144305	0.999999	3.28939e-06
MT	4387	4387_C_T	1	2	ADD	144741	0.121009	0.0495338	2.44295	0.0145689	76	0.000249994
MT	9481	9481_T_C	1	2	ADD	144741	-0.727413	0.299103	-2.43198	0.0150178	1.99999	6.57875e-06
MT	7751	7751_T_C	1	2	ADD	144741	-0.459863	0.189178	-2.43084	0.015065	5	1.6447e-05
MT	10321	10321_T_C	1	2	ADD	144741	0.137425	0.056558	2.42981	0.0151079	59	0.000194074
MT	12372	12372_G_A	1	2	ADD	144741	0.00646384	0.00266184	2.42833	0.0151696	34347	0.11298
MT	10094	10094_C_T	1	2	ADD	144741	-0.241872	0.099722	-2.42546	0.0152903	19	6.24985e-05
MT	263	263_A_G	2	1	ADD	144741	-0.0267693	0.0110464	-2.42335	0.0153795	1547.01	0.0050887
MT	8491	8491_A_G	1	2	ADD	144741	-1.02384	0.422993	-2.42047	0.0155016	0.999999	3.28939e-06
MT	7660	7660_T_C	1	2	ADD	144741	0.152643	0.0630905	2.41943	0.015546	46.0001	0.000151312
MT	8975	8975_T_C	1	2	ADD	144741	-0.14041	0.0581152	-2.41606	0.0156908	55.9999	0.000184206
MT	15116	15116_A_G	1	2	ADD	144741	-0.273889	0.113425	-2.41471	0.015749	14	4.60514e-05
MT	15703	15703_A_C	1	2	ADD	144741	-0.721373	0.299104	-2.41178	0.0158761	1.99999	6.57875e-06
MT	6095	6095_A_G	1	2	ADD	144741	-0.217518	0.0902081	-2.4113	0.0158972	23	7.5656e-05
MT	8098	8098_A_G	1	2	ADD	144741	0.0533549	0.0222402	2.39903	0.01644	376	0.00123681
MT	12308	12308_A_G	1	2	ADD	144741	0.00638882	0.00266392	2.39828	0.0164736	34267	0.112717
MT	8631	8631_A_G	1	2	ADD	144741	0.2211	0.0923105	2.39518	0.0166135	21	6.9077e-05
MT	8696	8696_T_C	1	2	ADD	144741	0.453034	0.18917	2.39485	0.0166284	5	1.6447e-05
MT	4152	4152_C_T	1	2	ADD	144741	-1.01179	0.423005	-2.3919	0.0167627	0.999999	3.28939e-06
MT	15022	15022_C_T	1	2	ADD	144741	1.0111	0.422988	2.39038	0.0168323	0.999999	3.28939e-06
MT	16	16_A_T	1	2	ADD	144741	-0.102113	0.042746	-2.38883	0.0169035	101	0.000332228
MT	8604	8604_T_C	1	2	ADD	144741	-0.202093	0.0846114	-2.38848	0.0169194	24.9999	8.22345e-05
MT	13146	13146_C_T	1	2	ADD	144741	-0.128251	0.0537358	-2.38669	0.017002	65	0.00021381
MT	11467	11467_A_G	1	2	ADD	144741	0.00634918	0.0026625	2.38467	0.0170958	34317	0.112882
MT	5634	5634_A_G	1	2	ADD	144741	0.411569	0.172695	2.38321	0.0171635	5.99999	1.97363e-05
MT	7079	7079_C_T	1	2	ADD	144741	-1.00516	0.422993	-2.3763	0.0174888	1.99999	6.57875e-06
MT	9623	9623_A_G	1	2	ADD	144741	-0.710571	0.299117	-2.37556	0.0175236	1.99999	6.57875e-06
MT	12585	12585_C_T	1	2	ADD	144741	0.448743	0.189247	2.3712	0.0177315	5	1.6447e-05
MT	9427	9427_C_T	1	2	ADD	144741	-1.00304	0.42303	-2.37108	0.0177377	0.999999	3.28939e-06
MT	10900	10900_C_T	1	2	ADD	144741	-0.23612	0.0997238	-2.36774	0.0178987	19	6.24985e-05
MT	13788	13788_C_T	1	2	ADD	144741	-0.499881	0.21152	-2.36328	0.0181151	4	1.31576e-05
MT	6782	6782_T_C	1	2	ADD	144741	0.185407	0.078569	2.35979	0.0182864	28.9999	9.5392e-05
MT	12049	12049_C_T	1	2	ADD	144741	0.407517	0.172804	2.35826	0.0183623	5.99999	1.97363e-05
MT	14503	14503_T_C	1	2	ADD	144741	0.117505	0.0498726	2.35611	0.0184689	74	0.000243414
MT	13810	13810_G_A	1	2	ADD	144741	0.241243	0.102596	2.35139	0.0187049	17	5.59195e-05
MT	6378	6378_T_C	1	2	ADD	144741	-0.167987	0.0715186	-2.34886	0.0188324	35	0.000115128
MT	2244	2244_T_C	1	2	ADD	144741	0.216732	0.0923116	2.34783	0.0188844	22	7.23665e-05
MT	72	72_T_C	1	2	ADD	144741	0.013799	0.00588197	2.34598	0.0189784	5612	0.01846
MT	10257	10257_C_A	1	2	ADD	144741	-0.992311	0.422999	-2.34589	0.018983	1.99999	6.57875e-06
MT	3172	3172_C_T	1	2	ADD	144741	0.172361	0.0736534	2.34017	0.0192763	35	0.000115128
MT	14890	14890_A_G	1	2	ADD	144741	-0.169602	0.0725578	-2.33748	0.0194156	34	0.000111839
MT	22	22_T_C	1	2	ADD	144741	-0.698161	0.299106	-2.33416	0.0195886	1.99999	6.57875e-06
MT	11084	11084_A_G	1	2	ADD	144741	-0.0544479	0.0233493	-2.33188	0.0197081	345	0.00113484
MT	11254	11254_T_G	1	2	ADD	144741	-0.983837	0.422998	-2.32587	0.020027	0.999999	3.28939e-06
MT	15249	15249_A_T	1	2	ADD	144741	0.983744	0.423003	2.32562	0.0200402	0.999999	3.28939e-06
MT	10562	10562_A_G	1	2	ADD	144741	0.148448	0.0638342	2.32553	0.0200452	46.0001	0.000151312
MT	9662	9662_A_G	1	2	ADD	144741	-0.695468	0.299102	-2.32518	0.0200635	1.99999	6.57875e-06
MT	634	634_T_A	1	2	ADD	144741	-0.983188	0.42301	-2.32427	0.0201126	0.999999	3.28939e-06
MT	2486	2486_T_C	1	2	ADD	144741	-0.225391	0.0970486	-2.32246	0.0202097	21	6.9077e-05
MT	15928	15928_G_A	1	2	ADD	144741	0.00858737	0.00369947	2.32125	0.020275	15308	0.050354
MT	15643	15643_C_A	1	2	ADD	144741	0.979623	0.423078	2.31547	0.0205889	0.999999	3.28939e-06
MT	8411	8411_A_G	1	2	ADD	144741	0.691526	0.299111	2.31194	0.0207824	1.99999	6.57875e-06
MT	5201	5201_T_A	1	2	ADD	144741	-0.977526	0.423117	-2.3103	0.0208731	0.999999	3.28939e-06
MT	2308	2308_A_G	1	2	ADD	144741	-0.0747822	0.0323714	-2.31013	0.0208822	177	0.00058222
MT	9161	9161_A_G	1	2	ADD	144741	0.690383	0.299112	2.30811	0.0209943	1.99999	6.57875e-06
MT	16263	16263_T_A	1	2	ADD	144741	-0.975119	0.422993	-2.30529	0.021152	0.999999	3.28939e-06
MT	8255	8255_G_A	1	2	ADD	144741	-0.154178	0.0669009	-2.30457	0.0211921	42.0001	0.000138154
MT	9131	9131_T_C	1	2	ADD	144741	-0.562477	0.24423	-2.30306	0.0212766	3	9.86815e-06
MT	15662	15662_A_G	1	2	ADD	144741	-0.166969	0.0725516	-2.30138	0.0213715	35	0.000115128
MT	5205	5205_T_G	1	2	ADD	144741	-0.435011	0.189193	-2.2993	0.0214894	5	1.6447e-05
MT	9531	9531_A_C	1	2	ADD	144741	-0.972488	0.422987	-2.2991	0.0215008	0.999999	3.28939e-06
MT	8122	8122_A_G	1	2	ADD	144741	-0.561115	0.244223	-2.29755	0.0215887	3	9.86815e-06
MT	13692	13692_C_T	1	2	ADD	144741	0.0677506	0.0295023	2.29645	0.0216516	214	0.00070393
MT	8742	8742_A_G	1	2	ADD	144741	-0.144694	0.0630931	-2.29334	0.0218299	48	0.000157891
MT	7732	7732_A_G	1	2	ADD	144741	0.322659	0.141013	2.28815	0.0221302	9	2.96045e-05
MT	6347	6347_C_T	1	2	ADD	144741	-0.221968	0.0970549	-2.28703	0.0221953	19	6.24985e-05
MT	5390	5390_A_G	1	2	ADD	144741	0.0241151	0.0105486	2.2861	0.02225	1715	0.0056413
MT	489	489_T_C	1	2	ADD	144741	-0.00804067	0.0035289	-2.27852	0.0226972	17048	0.0560775
MT	12889	12889_G_A	1	2	ADD	144741	0.555257	0.244253	2.27328	0.0230105	3	9.86815e-06
MT	15327	15327_C_G	1	2	ADD	144741	0.961074	0.423044	2.27181	0.0230996	0.999999	3.28939e-06
MT	13341	13341_C_T	1	2	ADD	144741	0.362844	0.159888	2.26936	0.0232478	8	2.63151e-05
MT	10709	10709_A_C	1	2	ADD	144741	0.0848841	0.0374122	2.26889	0.0232767	130	0.00042762
MT	16136	16136_T_C	1	2	ADD	144741	0.0687752	0.0303171	2.26853	0.0232984	204	0.000671035
MT	437	437_C_T	1	2	ADD	144741	0.175163	0.0772441	2.26765	0.0233518	30	9.86815e-05
MT	13440	13440_C_T	1	2	ADD	144741	0.204396	0.0901956	2.26614	0.023444	24.0001	7.89455e-05
MT	12030	12030_A_G	1	2	ADD	144741	0.130404	0.0575746	2.26496	0.0235168	58	0.000190785
MT	8990	8990_C_T	1	2	ADD	144741	-0.478649	0.211504	-2.26307	0.023633	4	1.31576e-05
MT	15907	15907_A_G	1	2	ADD	144741	0.0239238	0.0105745	2.26241	0.0236735	1705	0.0056084
MT	16278	16278_C_T	1	2	ADD	144741	0.0138267	0.00611292	2.26188	0.023706	5206	0.0171245
MT	3789	3789_C_T	1	2	ADD	144741	-0.238673	0.10577	-2.25653	0.0240392	18	5.9209e-05
MT	11725	11725_A_G	1	2	ADD	144741	0.15477	0.0686284	2.25519	0.0241227	39	0.000128286
MT	15082	15082_C_T	1	2	ADD	144741	-0.388982	0.172692	-2.25246	0.0242945	5.99999	1.97363e-05
MT	15495	15495_T_C	1	2	ADD	144741	-0.952626	0.422988	-2.25213	0.0243153	0.999999	3.28939e-06
MT	6045	6045_C_T	1	2	ADD	144741	0.023818	0.0105777	2.25173	0.0243411	1704	0.0056051
MT	9234	9234_A_G	1	2	ADD	144741	0.388766	0.172703	2.25107	0.0243828	7	2.30257e-05
MT	2526	2526_C_T	1	2	ADD	144741	-0.106136	0.0473166	-2.24311	0.0248913	84	0.000276309
MT	2964	2964_T_C	1	2	ADD	144741	-0.670884	0.299116	-2.24289	0.0249055	1.99999	6.57875e-06
MT	5632	5632_C_T	1	2	ADD	144741	-0.474331	0.211524	-2.24245	0.0249337	4	1.31576e-05
MT	11719	11719_G_A	2	1	ADD	144741	-0.0049877	0.00222703	-2.23962	0.025117	73348	0.24127
MT	5459	5459_C_T	1	2	ADD	144741	-0.179031	0.0799577	-2.23907	0.0251527	28.9999	9.5392e-05
MT	446	446_A_G	1	2	ADD	144741	-0.945118	0.422979	-2.23443	0.0254561	0.999999	3.28939e-06
MT	3720	3720_A_G	1	2	ADD	144741	0.0232633	0.0104163	2.23335	0.0255273	1758	0.00578275
MT	13683	13683_C_T	1	2	ADD	144741	-0.422403	0.1892	-2.23258	0.0255782	5	1.6447e-05
MT	7960	7960_A_C	1	2	ADD	144741	0.0838458	0.0375589	2.23238	0.0255914	129	0.000424331
MT	11359	11359_A_T	1	2	ADD	144741	-0.545162	0.244222	-2.23224	0.0256009	3	9.86815e-06
MT	551	551_A_G	1	2	ADD	144741	-0.333723	0.149558	-2.23139	0.025657	8	2.63151e-05
MT	14211	14211_C_A	1	2	ADD	144741	-0.943583	0.423034	-2.23052	0.0257148	0.999999	3.28939e-06
MT	4736	4736_T_C	1	2	ADD	144741	0.0398438	0.0178637	2.23043	0.0257204	594	0.0019539
MT	12876	12876_C_T	1	2	ADD	144741	-0.110449	0.0495234	-2.23024	0.0257331	79	0.000259862
MT	13927	13927_A_G	1	2	ADD	144741	-0.943379	0.423002	-2.2302	0.0257358	0.999999	3.28939e-06
MT	16286	16286_C_G	1	2	ADD	144741	0.136167	0.0610831	2.22921	0.0258017	50	0.000164469
MT	1657	1657_C_T	1	2	ADD	144741	-0.252058	0.113073	-2.22916	0.0258047	14	4.60514e-05
MT	14058	14058_C_A	1	2	ADD	144741	0.942618	0.423038	2.22821	0.0258681	0.999999	3.28939e-06
MT	10876	10876_A_G	1	2	ADD	144741	0.0227483	0.0102186	2.22617	0.0260046	1833	0.00602945
MT	373	373_A_C	1	2	ADD	144741	0.188133	0.0846253	2.22314	0.0262082	24.9999	8.22345e-05
MT	8382	8382_C_G	1	2	ADD	144741	-0.939014	0.42299	-2.21994	0.0264243	0.999999	3.28939e-06
MT	16537	16537_C_T	1	2	ADD	144741	-0.66375	0.299151	-2.21878	0.0265033	1.99999	6.57875e-06
MT	16286	16286_C_T	1	2	ADD	144741	-0.041878	0.0188764	-2.21854	0.0265196	528	0.00173679
MT	12469	12469_A_G	1	2	ADD	144741	0.21499	0.0970643	2.21493	0.0267665	19	6.24985e-05
MT	13167	13167_A_G	1	2	ADD	144741	-0.183712	0.0829676	-2.21426	0.0268121	26	8.5524e-05
MT	10410	10410_T_C	1	2	ADD	144741	-0.036297	0.0163931	-2.21417	0.0268188	703	0.00231244
MT	16469	16469_T_C	1	2	ADD	144741	-0.540716	0.244219	-2.21406	0.0268263	3	9.86815e-06
MT	10619	10619_C_T	1	2	ADD	144741	0.0415709	0.0187859	2.21287	0.0269079	534.001	0.00175654
MT	7912	7912_G_A	1	2	ADD	144741	0.0546849	0.0247272	2.21153	0.0270005	309	0.00101642
MT	5909	5909_C_T	1	2	ADD	144741	0.934787	0.422997	2.20991	0.0271127	0.999999	3.28939e-06
MT	5911	5911_C_T	1	2	ADD	144741	-0.149633	0.0677952	-2.20713	0.0273066	41	0.000134865
MT	4368	4368_A_G	1	2	ADD	144741	-0.933541	0.423031	-2.20679	0.0273301	0.999999	3.28939e-06
MT	7804	7804_A_G	1	2	ADD	144741	-0.214138	0.097056	-2.20633	0.0273625	21	6.9077e-05
MT	11983	11983_C_T	1	2	ADD	144741	-0.659634	0.299101	-2.20539	0.0274286	1.99999	6.57875e-06
MT	7145	7145_C_T	1	2	ADD	144741	0.466098	0.211508	2.2037	0.0275473	5	1.6447e-05
MT	15498	15498_G_T	1	2	ADD	144741	-0.658987	0.299102	-2.20322	0.0275807	1.99999	6.57875e-06
MT	14766	14766_C_T	2	1	ADD	144741	-0.00490319	0.00222668	-2.20202	0.0276658	74084.9	0.243694
MT	13734	13734_T_C	1	2	ADD	144741	0.0231633	0.0105232	2.20116	0.0277264	1721	0.00566105
MT	8775	8775_C_T	1	2	ADD	144741	-0.53744	0.244234	-2.20052	0.0277719	3	9.86815e-06
MT	67	67_G_A	1	2	ADD	144741	0.9294	0.422999	2.19717	0.0280099	0.999999	3.28939e-06
MT	7822	7822_A_G	1	2	ADD	144741	-0.157083	0.0715133	-2.19656	0.0280537	37.0001	0.000121707
MT	10133	10133_A_T	1	2	ADD	144741	0.928618	0.422989	2.19537	0.0281383	0.999999	3.28939e-06
MT	13820	13820_T_C	1	2	ADD	144741	-0.181924	0.0829753	-2.19251	0.0283445	26	8.5524e-05
MT	8376	8376_T_C	1	2	ADD	144741	-0.292746	0.133781	-2.18825	0.0286532	11	3.61832e-05
MT	3468	3468_A_G	1	2	ADD	144741	0.308316	0.14101	2.18648	0.0287821	9	2.96045e-05
MT	447	447_C_G	1	2	ADD	144741	-0.218931	0.100167	-2.18565	0.0288427	19	6.24985e-05
MT	341	341_A_G	1	2	ADD	144741	0.653456	0.299109	2.18467	0.0289144	1.99999	6.57875e-06
MT	4038	4038_A_G	1	2	ADD	144741	-0.32661	0.149604	-2.18316	0.0290257	8	2.63151e-05
MT	14131	14131_C_T	1	2	ADD	144741	-0.413348	0.189352	-2.18296	0.02904	5.99999	1.97363e-05
MT	2331	2331_C_A	1	2	ADD	144741	0.412982	0.189395	2.18053	0.0292196	5.99999	1.97363e-05
MT	2071	2071_T_C	1	2	ADD	144741	-0.206255	0.0946004	-2.18027	0.029239	19.9999	6.57875e-05
MT	13781	13781_T_C	1	2	ADD	144741	0.177852	0.0815977	2.17962	0.0292873	28	9.2103e-05
MT	5006	5006_A_G	1	2	ADD	144741	0.266031	0.122123	2.1784	0.0293782	13	4.2762e-05
MT	15344	15344_T_C	1	2	ADD	144741	-0.532108	0.244317	-2.17794	0.0294123	4	1.31576e-05
MT	3275	3275_C_T	1	2	ADD	144741	0.411892	0.189179	2.17726	0.0294625	5.99999	1.97363e-05
MT	13287	13287_C_T	1	2	ADD	144741	-0.223023	0.102613	-2.17344	0.0297491	18	5.9209e-05
MT	12481	12481_T_A	1	2	ADD	144741	0.650029	0.299222	2.1724	0.0298272	1.99999	6.57875e-06
MT	295	295_C_T	1	2	ADD	144741	-0.00776588	0.00357804	-2.17043	0.0299762	16500.9	0.054278
MT	11431	11431_C_T	1	2	ADD	144741	0.374705	0.172683	2.1699	0.0300157	5.99999	1.97363e-05
MT	1980	1980_A_G	1	2	ADD	144741	-0.917781	0.423129	-2.16903	0.0300818	0.999999	3.28939e-06
MT	1674	1674_A_G	1	2	ADD	144741	0.917053	0.423022	2.16786	0.0301708	0.999999	3.28939e-06
MT	11882	11882_C_T	1	2	ADD	144741	-0.305496	0.141016	-2.16639	0.0302833	9	2.96045e-05
MT	1116	1116_A_G	1	2	ADD	144741	0.183284	0.0846207	2.16595	0.0303164	26	8.5524e-05
MT	9143	9143_T_C	1	2	ADD	144741	0.409614	0.189175	2.16526	0.0303692	5	1.6447e-05
MT	12612	12612_A_G	1	2	ADD	144741	-0.00771943	0.00356545	-2.16506	0.0303844	16631.1	0.054706
MT	13368	13368_G_A	1	2	ADD	144741	0.00791865	0.00365852	2.16444	0.0304324	15697	0.0516335
MT	508	508_A_G	1	2	ADD	144741	0.0221144	0.0102183	2.1642	0.0304507	1830.99	0.00602285
MT	8802	8802_T_C	1	2	ADD	144741	0.154643	0.0715127	2.16245	0.0305851	37.0001	0.000121707
MT	13712	13712_C_T	1	2	ADD	144741	0.263988	0.122129	2.16154	0.030655	14	4.60514e-05
MT	12842	12842_T_C	1	2	ADD	144741	0.408877	0.189179	2.16132	0.0306719	5	1.6447e-05
MT	15727	15727_C_A	1	2	ADD	144741	-0.914202	0.423007	-2.1612	0.0306815	0.999999	3.28939e-06
MT	11928	11928_A_G	1	2	ADD	144741	-0.0844942	0.0391084	-2.16052	0.0307344	125	0.000411173
MT	465	465_C_G	1	2	ADD	144741	0.913182	0.423003	2.15881	0.0308669	0.999999	3.28939e-06
MT	6338	6338_A_G	1	2	ADD	144741	-0.322801	0.149696	-2.15637	0.0310563	9	2.96045e-05
MT	1520	1520_T_C	1	2	ADD	144741	-0.0966982	0.0448711	-2.15502	0.0311619	95.0001	0.000312492
MT	16129	16129_G_C	1	2	ADD	144741	0.0228044	0.0105841	2.15458	0.0311963	1702	0.00559855
MT	3936	3936_C_T	1	2	ADD	144741	-0.163621	0.0760038	-2.1528	0.0313357	34	0.000111839
MT	8495	8495_A_G	1	2	ADD	144741	0.643771	0.299107	2.15231	0.0313748	1.99999	6.57875e-06
MT	3384	3384_A_G	1	2	ADD	144741	-0.303448	0.141044	-2.15144	0.0314432	9	2.96045e-05
MT	12615	12615_A_G	1	2	ADD	144741	0.909652	0.422984	2.15056	0.0315127	0.999999	3.28939e-06
MT	1822	1822_T_C	1	2	ADD	144741	0.0660459	0.0307119	2.1505	0.0315176	199.001	0.00065459
MT	9548	9548_G_A	1	2	ADD	144741	-0.0284254	0.0132346	-2.14782	0.0317299	1080	0.00355254
MT	14768	14768_A_G	1	2	ADD	144741	-0.453868	0.211511	-2.14583	0.0318879	4	1.31576e-05
MT	11239	11239_A_G	1	2	ADD	144741	-0.168552	0.0785768	-2.14506	0.0319493	28.9999	9.5392e-05
MT	14623	14623_C_T	1	2	ADD	144741	0.198043	0.0923274	2.14501	0.031954	22	7.23665e-05
MT	895	895_C_T	1	2	ADD	144741	-0.905066	0.423018	-2.13954	0.0323934	0.999999	3.28939e-06
MT	15160	15160_A_G	1	2	ADD	144741	0.522351	0.24422	2.13886	0.032449	3	9.86815e-06
MT	1541	1541_T_C	1	2	ADD	144741	-0.904128	0.423021	-2.13731	0.0325741	0.999999	3.28939e-06
MT	15516	15516_C_T	1	2	ADD	144741	0.368749	0.172702	2.13517	0.0327486	7	2.30257e-05
MT	1019	1019_A_G	1	2	ADD	144741	0.521723	0.244364	2.13503	0.0327606	5	1.6447e-05
MT	5444	5444_C_A	1	2	ADD	144741	-0.903151	0.423039	-2.13491	0.0327699	0.999999	3.28939e-06
MT	14905	14905_G_A	1	2	ADD	144741	0.00788249	0.00369921	2.13086	0.0331025	15306	0.0503475
MT	14272	14272_C_T	1	2	ADD	144741	0.156965	0.0736631	2.13085	0.033103	33.0001	0.00010855
MT	14946	14946_C_T	1	2	ADD	144741	-0.637288	0.299105	-2.13065	0.0331195	1.99999	6.57875e-06
MT	16022	16022_T_C	1	2	ADD	144741	0.901112	0.422986	2.13036	0.0331437	0.999999	3.28939e-06
MT	417	417_G_A	1	2	ADD	144741	-0.079698	0.0374121	-2.13027	0.0331506	134	0.000440778
MT	7796	7796_A_G	1	2	ADD	144741	0.450524	0.211506	2.13008	0.033167	4	1.31576e-05
MT	10845	10845_C_T	1	2	ADD	144741	0.135837	0.0638019	2.12904	0.0332526	46.0001	0.000151312
MT	7444	7444_G_C	1	2	ADD	144741	-0.318045	0.149565	-2.12647	0.0334659	8	2.63151e-05
MT	1888	1888_G_A	1	2	ADD	144741	0.00786149	0.00369739	2.12622	0.0334862	15334	0.0504395
MT	16103	16103_A_G	1	2	ADD	144741	0.938505	0.441406	2.12617	0.0334905	0.999999	3.28939e-06
MT	9082	9082_C_A	1	2	ADD	144741	-0.899377	0.423015	-2.12611	0.0334957	1.99999	6.57875e-06
MT	7657	7657_T_C	1	2	ADD	144741	-0.147854	0.0695635	-2.12546	0.0335502	37.9999	0.000124997
MT	7891	7891_C_T	1	2	ADD	144741	0.0599962	0.0282314	2.12516	0.0335751	235	0.000773005
MT	13329	13329_C_T	1	2	ADD	144741	0.339734	0.159894	2.12475	0.0336093	7	2.30257e-05
MT	980	980_T_A	1	2	ADD	144741	-0.898401	0.422981	-2.12397	0.0336741	0.999999	3.28939e-06
MT	15607	15607_A_G	1	2	ADD	144741	0.00787673	0.00371321	2.12127	0.0339005	15181	0.0499362
MT	6752	6752_A_G	1	2	ADD	144741	-0.0511726	0.0241341	-2.12034	0.0339791	318	0.00104602
MT	12061	12061_C_T	1	2	ADD	144741	0.0646021	0.0304719	2.12005	0.0340031	202	0.000664455
MT	5301	5301_A_C	1	2	ADD	144741	0.448366	0.211505	2.11988	0.0340175	4	1.31576e-05
MT	13326	13326_T_C	1	2	ADD	144741	-0.0308378	0.0145552	-2.11868	0.0341196	893.001	0.00293743
MT	3688	3688_G_C	1	2	ADD	144741	0.283296	0.13378	2.11763	0.0342083	9.99999	3.28938e-05
MT	11013	11013_C_T	1	2	ADD	144741	0.283296	0.13378	2.11763	0.0342083	9.99999	3.28938e-05
MT	5156	5156_A_T	1	2	ADD	144741	-0.316023	0.149559	-2.11304	0.0345993	8	2.63151e-05
MT	6602	6602_C_T	1	2	ADD	144741	-0.893247	0.42298	-2.1118	0.0347057	1.99999	6.57875e-06
MT	3622	3622_C_T	1	2	ADD	144741	-0.398803	0.189169	-2.10818	0.0350172	5	1.6447e-05
MT	15487	15487_A_G	1	2	ADD	144741	-0.247338	0.117438	-2.10612	0.0351958	13	4.2762e-05
MT	11356	11356_C_T	1	2	ADD	144741	-0.174722	0.0829708	-2.10582	0.0352215	27	8.88135e-05
MT	13443	13443_T_C	1	2	ADD	144741	0.20951	0.099707	2.10126	0.03562	19.9999	6.57875e-05
MT	11039	11039_C_T	1	2	ADD	144741	-0.335942	0.159879	-2.10122	0.0356233	7	2.30257e-05
MT	243	243_A_G	1	2	ADD	144741	-0.362563	0.17269	-2.0995	0.0357744	5.99999	1.97363e-05
MT	16052	16052_C_T	1	2	ADD	144741	-0.512683	0.244235	-2.09914	0.0358065	3	9.86815e-06
MT	6385	6385_C_G	1	2	ADD	144741	0.627665	0.299145	2.0982	0.0358895	1.99999	6.57875e-06
MT	14562	14562_C_T	1	2	ADD	144741	-0.295803	0.141044	-2.09724	0.0359743	9.99999	3.28938e-05
MT	13374	13374_C_T	1	2	ADD	144741	-0.335277	0.159882	-2.09702	0.0359932	7	2.30257e-05
MT	6209	6209_C_T	1	2	ADD	144741	0.627152	0.299098	2.09681	0.0360121	1.99999	6.57875e-06
MT	15142	15142_C_T	1	2	ADD	144741	0.884719	0.423016	2.09146	0.0364888	1.99999	6.57875e-06
MT	8490	8490_T_C	1	2	ADD	144741	0.0804565	0.0384891	2.09037	0.0365862	127	0.000417752
MT	5009	5009_A_T	1	2	ADD	144741	-0.360895	0.172694	-2.08979	0.036638	5.99999	1.97363e-05
MT	6683	6683_C_T	1	2	ADD	144741	-0.197638	0.0945974	-2.08925	0.036687	21	6.9077e-05
MT	13332	13332_C_T	1	2	ADD	144741	-0.20274	0.0970563	-2.08889	0.0367197	19	6.24985e-05
MT	10280	10280_C_T	1	2	ADD	144741	-0.294468	0.141003	-2.08837	0.036766	9	2.96045e-05
MT	3849	3849_G_A	1	2	ADD	144741	0.0329112	0.0157617	2.08805	0.0367948	755.999	0.00248678
MT	12687	12687_C_T	1	2	ADD	144741	-0.394955	0.189181	-2.08771	0.0368256	5	1.6447e-05
MT	10211	10211_C_T	1	2	ADD	144741	0.0478693	0.0229755	2.08349	0.0372084	354.999	0.00116773
MT	8358	8358_A_G	1	2	ADD	144741	0.244426	0.117327	2.0833	0.0372259	13	4.2762e-05
MT	3973	3973_T_C	1	2	ADD	144741	-0.880126	0.422981	-2.08077	0.0374569	0.999999	3.28939e-06
MT	12801	12801_C_T	1	2	ADD	144741	0.621968	0.299109	2.0794	0.0375822	1.99999	6.57875e-06
MT	15731	15731_G_A	1	2	ADD	144741	-0.118576	0.0570502	-2.07846	0.0376692	59	0.000194074
MT	16069	16069_C_T	1	2	ADD	144741	-0.00744056	0.00358047	-2.0781	0.037702	16474	0.0541895
MT	11353	11353_T_C	1	2	ADD	144741	0.04989	0.0240135	2.07758	0.0377496	322.001	0.00105919
MT	11291	11291_C_T	1	2	ADD	144741	-0.358729	0.172698	-2.0772	0.0377849	5.99999	1.97363e-05
MT	13569	13569_T_C	1	2	ADD	144741	0.358553	0.17272	2.07592	0.0379033	7	2.30257e-05
MT	14158	14158_C_A	1	2	ADD	144741	-0.877062	0.422995	-2.07346	0.0381315	0.999999	3.28939e-06
MT	8580	8580_C_T	1	2	ADD	144741	-0.620119	0.299107	-2.07324	0.038152	1.99999	6.57875e-06
MT	6248	6248_T_C	1	2	ADD	144741	-0.201253	0.0970765	-2.07314	0.0381612	19	6.24985e-05
MT	3775	3775_A_T	1	2	ADD	144741	0.506297	0.244231	2.07302	0.038172	3	9.86815e-06
MT	13221	13221_A_G	1	2	ADD	144741	-0.505802	0.244225	-2.07105	0.0383558	3	9.86815e-06
MT	8933	8933_C_T	1	2	ADD	144741	-0.876037	0.423017	-2.07093	0.0383675	0.999999	3.28939e-06
MT	11800	11800_A_G	1	2	ADD	144741	0.125011	0.0604418	2.06828	0.0386151	55.0001	0.000180916
MT	16141	16141_A_G	1	2	ADD	144741	0.330338	0.159885	2.06609	0.0388214	7	2.30257e-05
MT	7730	7730_A_G	1	2	ADD	144741	0.330433	0.159937	2.06602	0.0388287	7	2.30257e-05
MT	14839	14839_A_G	1	2	ADD	144741	-0.182199	0.0882814	-2.06385	0.0390339	23	7.5656e-05
MT	12037	12037_A_G	1	2	ADD	144741	-0.436523	0.21151	-2.06384	0.0390343	4	1.31576e-05
MT	9992	9992_C_T	1	2	ADD	144741	-0.872801	0.423	-2.06336	0.0390804	0.999999	3.28939e-06
MT	12493	12493_A_G	1	2	ADD	144741	-0.290701	0.141011	-2.06155	0.0392527	9	2.96045e-05
MT	13291	13291_A_G	1	2	ADD	144741	-0.871121	0.423014	-2.05932	0.0394656	0.999999	3.28939e-06
MT	12825	12825_T_C	1	2	ADD	144741	0.502607	0.244291	2.05741	0.0396483	3	9.86815e-06
MT	8697	8697_G_A	1	2	ADD	144741	0.00760952	0.00370059	2.0563	0.0397554	15296	0.0503145
MT	5567	5567_T_C	1	2	ADD	144741	-0.0978035	0.0476099	-2.05427	0.0399518	81.9999	0.00026973
MT	7798	7798_C_T	1	2	ADD	144741	0.43442	0.211525	2.05375	0.0400015	4	1.31576e-05
MT	675	675_A_G	1	2	ADD	144741	-0.866362	0.42302	-2.04804	0.0405576	0.999999	3.28939e-06
MT	2216	2216_A_C	1	2	ADD	144741	0.866114	0.422985	2.04762	0.0405987	0.999999	3.28939e-06
MT	6908	6908_T_C	1	2	ADD	144741	0.240162	0.117329	2.0469	0.0406698	14	4.60514e-05
MT	3257	3257_A_G	1	2	ADD	144741	-0.612231	0.299114	-2.04681	0.0406782	1.99999	6.57875e-06
MT	6197	6197_C_T	1	2	ADD	144741	0.204006	0.099717	2.04585	0.0407727	22	7.23665e-05
MT	740	740_G_A	1	2	ADD	144741	-0.612235	0.299263	-2.04581	0.0407771	1.99999	6.57875e-06
MT	4985	4985_A_G	1	2	ADD	144741	0.864564	0.422993	2.04392	0.0409631	0.999999	3.28939e-06
MT	12285	12285_T_C	1	2	ADD	144741	-0.0856007	0.0418995	-2.043	0.041054	105	0.000345385
MT	11809	11809_T_C	1	2	ADD	144741	-0.0581439	0.0284807	-2.04152	0.0412011	232.999	0.000766425
MT	4233	4233_T_C	1	2	ADD	144741	-0.193114	0.0945944	-2.04149	0.0412036	19.9999	6.57875e-05
MT	391	391_T_C	1	2	ADD	144741	0.150197	0.0736624	2.03898	0.0414534	35	0.000115128
MT	2262	2262_C_T	1	2	ADD	144741	-0.497937	0.244225	-2.03885	0.0414672	3	9.86815e-06
MT	5565	5565_A_G	1	2	ADD	144741	-0.609829	0.299226	-2.03802	0.0415493	1.99999	6.57875e-06
MT	5580	5580_T_C	1	2	ADD	144741	-0.0697417	0.0342242	-2.03779	0.0415726	158.001	0.000519725
MT	5477	5477_C_A	1	2	ADD	144741	0.608711	0.299182	2.03458	0.0418947	3	9.86815e-06
MT	9569	9569_C_T	1	2	ADD	144741	-0.38472	0.189197	-2.03344	0.0420101	5	1.6447e-05
MT	11143	11143_C_G	1	2	ADD	144741	0.860037	0.423008	2.03315	0.0420395	0.999999	3.28939e-06
MT	3438	3438_G_A	1	2	ADD	144741	-0.0695645	0.0342194	-2.0329	0.0420649	162	0.00053288
MT	10640	10640_T_C	1	2	ADD	144741	-0.143502	0.0706089	-2.03234	0.0421207	36	0.000118418
MT	3144	3144_A_G	1	2	ADD	144741	0.0667582	0.0328553	2.03188	0.0421671	172	0.000565775
MT	8466	8466_A_T	1	2	ADD	144741	-0.857921	0.423006	-2.02815	0.0425463	0.999999	3.28939e-06
MT	9404	9404_A_G	1	2	ADD	144741	-0.237901	0.117335	-2.02753	0.0426103	14	4.60514e-05
MT	5813	5813_A_T	1	2	ADD	144741	0.383353	0.189205	2.02612	0.0427538	7	2.30257e-05
MT	14388	14388_A_G	1	2	ADD	144741	-0.0913928	0.0451118	-2.02592	0.042775	95.0001	0.000312492
MT	3573	3573_C_T	1	2	ADD	144741	-0.0869106	0.0429671	-2.02272	0.0431036	106	0.000348675
MT	5673	5673_T_C	1	2	ADD	144741	-0.220847	0.10923	-2.02186	0.0431927	15	4.93408e-05
MT	68	68_G_A	1	2	ADD	144741	-0.604713	0.299115	-2.02168	0.0432118	1.99999	6.57875e-06
MT	14473	14473_A_G	1	2	ADD	144741	-0.493469	0.244228	-2.02052	0.043331	3	9.86815e-06
MT	16298	16298_T_C	1	2	ADD	144741	0.0106122	0.00525531	2.01933	0.0434552	7130.01	0.0234534
MT	14992	14992_T_C	1	2	ADD	144741	0.102101	0.0505747	2.01881	0.0435084	76	0.000249994
MT	7696	7696_A_G	1	2	ADD	144741	-0.853622	0.42301	-2.01797	0.0435961	0.999999	3.28939e-06
MT	4812	4812_G_A	1	2	ADD	144741	0.186027	0.0923289	2.01482	0.0439249	22	7.23665e-05
MT	1292	1292_A_G	1	2	ADD	144741	-0.256913	0.127553	-2.01417	0.0439937	12	3.94727e-05
MT	1998	1998_T_C	1	2	ADD	144741	0.851888	0.423119	2.01335	0.0440792	0.999999	3.28939e-06
MT	12963	12963_C_T	1	2	ADD	144741	-0.321887	0.159888	-2.01321	0.0440943	7	2.30257e-05
MT	11083	11083_A_G	1	2	ADD	144741	-0.174415	0.0866541	-2.01277	0.0441405	24.9999	8.22345e-05
MT	9971	9971_C_T	1	2	ADD	144741	0.491207	0.244216	2.01136	0.044289	3	9.86815e-06
MT	5298	5298_A_G	1	2	ADD	144741	0.157794	0.0785596	2.00859	0.0445823	33.0001	0.00010855
MT	9683	9683_A_G	1	2	ADD	144741	0.424809	0.211518	2.00838	0.0446043	4	1.31576e-05
MT	5810	5810_A_G	1	2	ADD	144741	-0.849189	0.42317	-2.00674	0.0447797	0.999999	3.28939e-06
MT	1977	1977_T_C	1	2	ADD	144741	-0.13962	0.0695862	-2.00644	0.0448115	37.9999	0.000124997
MT	14316	14316_T_C	1	2	ADD	144741	-0.848089	0.423062	-2.00465	0.0450027	0.999999	3.28939e-06
MT	8084	8084_A_G	1	2	ADD	144741	-0.143281	0.0715329	-2.00301	0.0451776	39	0.000128286
MT	4917	4917_A_G	1	2	ADD	144741	0.00739362	0.00369212	2.00254	0.0452283	15370	0.050558
MT	11662	11662_T_C	1	2	ADD	144741	-0.0659643	0.0329504	-2.00193	0.0452944	172	0.000565775
MT	14482	14482_C_T	1	2	ADD	144741	-0.255296	0.127559	-2.0014	0.0453507	13	4.2762e-05
MT	10394	10394_C_T	1	2	ADD	144741	0.033939	0.0169742	1.99945	0.045562	646	0.00212495
MT	9600	9600_C_T	1	2	ADD	144741	-0.845363	0.422999	-1.9985	0.0456645	0.999999	3.28939e-06
MT	11281	11281_A_G	1	2	ADD	144741	-0.487915	0.244222	-1.99783	0.0457368	3	9.86815e-06
MT	13862	13862_A_G	1	2	ADD	144741	-0.319527	0.159944	-1.99774	0.0457462	7	2.30257e-05
MT	12193	12193_A_T	1	2	ADD	144741	0.344847	0.172704	1.99675	0.0458539	5.99999	1.97363e-05
MT	3308	3308_T_G	1	2	ADD	144741	0.0729921	0.0365718	1.99586	0.0459515	146	0.00048025
MT	13926	13926_T_G	1	2	ADD	144741	-0.844223	0.422998	-1.99581	0.0459565	0.999999	3.28939e-06
MT	5462	5462_C_T	1	2	ADD	144741	-0.844208	0.423024	-1.99565	0.0459737	0.999999	3.28939e-06
MT	4314	4314_T_C	1	2	ADD	144741	0.281365	0.141038	1.99496	0.0460493	9	2.96045e-05
MT	4793	4793_A_G	1	2	ADD	144741	-0.0187755	0.00941175	-1.9949	0.0460561	2155.99	0.0070919
MT	15893	15893_T_C	1	2	ADD	144741	0.377294	0.189186	1.9943	0.0461214	5	1.6447e-05
MT	8481	8481_C_T	1	2	ADD	144741	-0.234016	0.11735	-1.99417	0.0461352	14	4.60514e-05
MT	14560	14560_G_C	1	2	ADD	144741	0.146825	0.073644	1.99371	0.0461853	34	0.000111839
MT	15861	15861_T_C	1	2	ADD	144741	-0.421577	0.211498	-1.99329	0.0462312	4	1.31576e-05
MT	10319	10319_A_G	1	2	ADD	144741	-0.843001	0.423014	-1.99284	0.0462806	0.999999	3.28939e-06
MT	15517	15517_C_T	1	2	ADD	144741	-0.843001	0.423014	-1.99284	0.0462806	0.999999	3.28939e-06
MT	14902	14902_C_T	1	2	ADD	144741	-0.0304968	0.0153061	-1.99246	0.0463223	810	0.0026644
MT	10863	10863_G_A	1	2	ADD	144741	0.108832	0.0546244	1.99237	0.0463323	63	0.000207232
MT	5123	5123_A_G	1	2	ADD	144741	0.151371	0.075986	1.99209	0.0463631	32	0.00010526
MT	14983	14983_C_T	1	2	ADD	144741	0.595892	0.299149	1.99195	0.046378	1.99999	6.57875e-06
MT	12616	12616_T_C	1	2	ADD	144741	-0.0683808	0.0343428	-1.99113	0.0464688	161	0.00052959
MT	10370	10370_T_C	1	2	ADD	144741	-0.0873312	0.043883	-1.99009	0.0465824	95.0001	0.000312492
MT	109	109_G_T	1	2	ADD	144741	-0.595134	0.299119	-1.98962	0.0466345	1.99999	6.57875e-06
MT	16551	16551_T_C	1	2	ADD	144741	-0.841483	0.423012	-1.98927	0.0466737	0.999999	3.28939e-06
MT	16557	16557_A_G	1	2	ADD	144741	-0.841483	0.423012	-1.98927	0.0466737	0.999999	3.28939e-06
MT	438	438_C_T	1	2	ADD	144741	-0.217225	0.109229	-1.98872	0.0467342	15.9999	5.263e-05
MT	12904	12904_A_G	1	2	ADD	144741	0.265983	0.13381	1.98777	0.0468391	9.99999	3.28938e-05
MT	10111	10111_T_C	1	2	ADD	144741	-0.840769	0.423005	-1.98761	0.0468568	0.999999	3.28939e-06
MT	9098	9098_T_C	1	2	ADD	144741	-0.105789	0.0533138	-1.98426	0.0472285	65	0.00021381
MT	11240	11240_C_T	1	2	ADD	144741	-0.232664	0.117324	-1.9831	0.0473582	13	4.2762e-05
MT	9641	9641_C_T	1	2	ADD	144741	-0.838538	0.423011	-1.98231	0.0474464	0.999999	3.28939e-06
MT	2222	2222_T_G	1	2	ADD	144741	-0.223825	0.113057	-1.97976	0.0477321	15	4.93408e-05
MT	68	68_G_C	1	2	ADD	144741	0.837482	0.423194	1.97896	0.0478228	0.999999	3.28939e-06
MT	8734	8734_C_A	1	2	ADD	144741	0.119403	0.0604474	1.97533	0.048233	50.9999	0.000167759
MT	2068	2068_C_T	1	2	ADD	144741	0.340972	0.1727	1.97436	0.0483428	5.99999	1.97363e-05
MT	12258	12258_C_T	1	2	ADD	144741	0.835011	0.423011	1.97397	0.0483873	0.999999	3.28939e-06
MT	723	723_A_C	1	2	ADD	144741	-0.0524931	0.0266204	-1.97191	0.0486217	271	0.000891425
MT	8572	8572_G_A	1	2	ADD	144741	0.0485164	0.0246151	1.971	0.0487252	306.999	0.00100984
MT	2270	2270_A_G	1	2	ADD	144741	-0.208433	0.10578	-1.97043	0.0487911	15.9999	5.263e-05
MT	15544	15544_C_A	1	2	ADD	144741	0.14969	0.0759848	1.96999	0.048841	31	0.000101971
MT	12399	12399_C_T	1	2	ADD	144741	-0.0920259	0.0467347	-1.96911	0.0489421	88	0.000289466
MT	4452	4452_T_C	1	2	ADD	144741	-0.0573558	0.0291512	-1.96753	0.0491243	222	0.000730245
MT	14470	14470_T_A	1	2	ADD	144741	-0.0226618	0.0115183	-1.96746	0.049132	1423	0.0046808
MT	12040	12040_A_G	1	2	ADD	144741	0.832092	0.423111	1.96661	0.0492305	0.999999	3.28939e-06
MT	3318	3318_C_T	1	2	ADD	144741	0.339598	0.172693	1.96648	0.0492452	5.99999	1.97363e-05
MT	7299	7299_A_G	1	2	ADD	144741	0.0793212	0.0403465	1.966	0.0493005	117	0.000384858
MT	6524	6524_T_C	1	2	ADD	144741	0.0800517	0.040723	1.96576	0.0493281	113	0.0003717
MT	10448	10448_T_C	1	2	ADD	144741	0.314275	0.159885	1.96563	0.049343	7	2.30257e-05
MT	14301	14301_T_C	1	2	ADD	144741	0.58761	0.299136	1.96436	0.0494906	1.99999	6.57875e-06
MT	6512	6512_T_C	1	2	ADD	144741	0.479762	0.244261	1.96414	0.049516	3	9.86815e-06
MT	9851	9851_C_T	1	2	ADD	144741	-0.134572	0.0686384	-1.9606	0.0499278	39	0.000128286
MT	11686	11686_C_T	1	2	ADD	144741	-0.249922	0.12755	-1.95941	0.0500665	11	3.61832e-05
MT	3559	3559_C_T	1	2	ADD	144741	-0.276291	0.141016	-1.95928	0.0500816	9.99999	3.28938e-05
MT	13111	13111_T_C	1	2	ADD	144741	-0.101992	0.0520794	-1.9584	0.0501846	70	0.000230257
MT	6491	6491_C_T	1	2	ADD	144741	-0.370198	0.189212	-1.95653	0.0504047	5.99999	1.97363e-05
MT	15128	15128_T_C	1	2	ADD	144741	-0.826864	0.42303	-1.95462	0.0506296	0.999999	3.28939e-06
MT	10399	10399_C_G	1	2	ADD	144741	0.275637	0.14102	1.95459	0.0506334	9.99999	3.28938e-05
MT	5427	5427_A_G	1	2	ADD	144741	0.1509	0.0772444	1.95354	0.0507579	31	0.000101971
MT	13686	13686_A_G	1	2	ADD	144741	-0.312096	0.159886	-1.95199	0.0509407	7	2.30257e-05
MT	13183	13183_A_G	1	2	ADD	144741	-0.275281	0.14103	-1.95193	0.0509479	9	2.96045e-05
MT	9612	9612_G_C	1	2	ADD	144741	-0.47664	0.244234	-1.95157	0.0509909	3	9.86815e-06
MT	11812	11812_A_G	1	2	ADD	144741	0.00801253	0.00410573	1.95155	0.050994	12157	0.0399891
MT	12363	12363_C_T	1	2	ADD	144741	0.0972962	0.0498688	1.95105	0.0510536	73.0001	0.000240126
MT	13089	13089_T_G	1	2	ADD	144741	0.33687	0.172702	1.95059	0.0511081	5.99999	1.97363e-05
MT	796	796_G_A	1	2	ADD	144741	0.583025	0.299128	1.94908	0.0512877	1.99999	6.57875e-06
MT	1405	1405_C_T	1	2	ADD	144741	-0.582212	0.299101	-1.94654	0.0515924	1.99999	6.57875e-06
MT	6239	6239_G_A	1	2	ADD	144741	0.336082	0.172695	1.9461	0.0516448	5.99999	1.97363e-05
MT	127	127_T_C	1	2	ADD	144741	0.110918	0.0570574	1.94397	0.0519006	55.0001	0.000180916
MT	11221	11221_A_G	1	2	ADD	144741	-0.116201	0.0598444	-1.94172	0.0521724	50.9999	0.000167759
MT	3206	3206_C_T	1	2	ADD	144741	0.164204	0.0846103	1.94071	0.0522958	24.9999	8.22345e-05
MT	15873	15873_T_C	1	2	ADD	144741	-0.820395	0.422979	-1.93956	0.0524347	0.999999	3.28939e-06
MT	5787	5787_C_A	1	2	ADD	144741	-0.820409	0.422998	-1.93951	0.0524409	0.999999	3.28939e-06
MT	16430	16430_A_G	1	2	ADD	144741	-0.142826	0.0736583	-1.93903	0.0525	34	0.000111839
MT	14581	14581_T_C	1	2	ADD	144741	-0.0739471	0.038142	-1.93873	0.0525357	131	0.000430909
MT	8788	8788_C_A	1	2	ADD	144741	0.819271	0.423023	1.93671	0.052783	0.999999	3.28939e-06
MT	13353	13353_A_G	1	2	ADD	144741	0.067845	0.0350418	1.93612	0.0528553	153	0.000503275
MT	998	998_A_G	1	2	ADD	144741	-0.140459	0.0725648	-1.93564	0.0529138	36	0.000118418
MT	4982	4982_C_T	1	2	ADD	144741	-0.818616	0.42298	-1.93535	0.0529489	0.999999	3.28939e-06
MT	14179	14179_A_G	1	2	ADD	144741	0.061191	0.0316549	1.93306	0.0532306	185	0.000608535
MT	1339	1339_G_A	1	2	ADD	144741	-0.817576	0.422997	-1.93282	0.0532609	0.999999	3.28939e-06
MT	8712	8712_C_T	1	2	ADD	144741	0.235972	0.122115	1.93236	0.0533165	12	3.94727e-05
MT	14798	14798_T_C	1	2	ADD	144741	-0.00580677	0.00300574	-1.9319	0.0533742	25034	0.0823465
MT	5181	5181_A_G	1	2	ADD	144741	0.408305	0.211516	1.93037	0.0535627	4	1.31576e-05
MT	750	750_A_G	2	1	ADD	144741	-0.0166048	0.00860533	-1.9296	0.0536584	2579.01	0.00848335
MT	11393	11393_C_A	1	2	ADD	144741	-0.816306	0.423104	-1.92933	0.0536924	0.999999	3.28939e-06
MT	8344	8344_A_G	1	2	ADD	144741	-0.364699	0.189189	-1.9277	0.0538948	5	1.6447e-05
MT	7858	7858_C_T	1	2	ADD	144741	0.14403	0.0747902	1.92578	0.0541333	35	0.000115128
MT	7116	7116_C_T	1	2	ADD	144741	-0.225921	0.117331	-1.9255	0.0541682	14	4.60514e-05
MT	2072	2072_A_G	1	2	ADD	144741	0.814071	0.423033	1.92437	0.0543105	0.999999	3.28939e-06
MT	2354	2354_A_G	1	2	ADD	144741	-0.575466	0.299113	-1.92391	0.0543682	1.99999	6.57875e-06
MT	9285	9285_A_G	1	2	ADD	144741	0.234905	0.12212	1.92357	0.0544107	15	4.93408e-05
MT	930	930_G_A	1	2	ADD	144741	0.00948633	0.00493358	1.92281	0.0545063	8185.99	0.0269269
MT	10984	10984_C_T	1	2	ADD	144741	0.575106	0.299113	1.9227	0.0545193	1.99999	6.57875e-06
MT	16232	16232_C_T	1	2	ADD	144741	-0.234677	0.122119	-1.92171	0.0546448	13	4.2762e-05
MT	15496	15496_A_G	1	2	ADD	144741	-0.0891018	0.04645	-1.91823	0.0550838	90	0.000296045
MT	11122	11122_C_A	1	2	ADD	144741	-0.331267	0.172695	-1.91822	0.0550852	5.99999	1.97363e-05
MT	8137	8137_C_T	1	2	ADD	144741	0.0650411	0.0339133	1.91786	0.0551304	166.001	0.00054604
MT	8575	8575_C_T	1	2	ADD	144741	0.573461	0.299114	1.9172	0.055215	1.99999	6.57875e-06
MT	5086	5086_C_T	1	2	ADD	144741	-0.256213	0.13377	-1.91533	0.055453	9.99999	3.28938e-05
MT	12172	12172_A_G	1	2	ADD	144741	0.0453381	0.0236771	1.91485	0.0555134	338.999	0.0011151
MT	7600	7600_G_A	1	2	ADD	144741	-0.13136	0.0686358	-1.91387	0.0556381	41	0.000134865
MT	2162	2162_C_T	1	2	ADD	144741	-0.19633	0.10261	-1.91335	0.0557047	17	5.59195e-05
MT	8476	8476_C_T	1	2	ADD	144741	-0.224498	0.117334	-1.91332	0.0557096	15	4.93408e-05
MT	10463	10463_T_C	1	2	ADD	144741	0.00692156	0.00361812	1.91303	0.0557466	16101.9	0.0529655
MT	9470	9470_C_T	1	2	ADD	144741	-0.809016	0.423007	-1.91254	0.0558096	0.999999	3.28939e-06
MT	15472	15472_A_T	1	2	ADD	144741	0.808946	0.42302	1.91231	0.0558383	0.999999	3.28939e-06
MT	9872	9872_A_G	1	2	ADD	144741	0.120574	0.0630762	1.91157	0.0559335	50	0.000164469
MT	7762	7762_G_A	1	2	ADD	144741	0.0516473	0.0270498	1.90934	0.0562202	256.001	0.000842085
MT	14178	14178_T_C	1	2	ADD	144741	0.0395716	0.0207321	1.90871	0.0563014	444.999	0.00146378
MT	5843	5843_A_G	1	2	ADD	144741	0.134556	0.0705133	1.90824	0.0563622	37.9999	0.000124997
MT	15929	15929_A_G	1	2	ADD	144741	-0.118937	0.0623936	-1.90623	0.0566222	46.0001	0.000151312
MT	4787	4787_A_G	1	2	ADD	144741	-0.208265	0.109258	-1.90618	0.056629	15	4.93408e-05
MT	2106	2106_A_G	1	2	ADD	144741	-0.243145	0.127556	-1.90617	0.0566299	11	3.61832e-05
MT	10701	10701_C_T	1	2	ADD	144741	-0.806101	0.423011	-1.90563	0.0567002	0.999999	3.28939e-06
MT	15589	15589_C_A	1	2	ADD	144741	-0.36036	0.189182	-1.90484	0.0568033	5	1.6447e-05
MT	14833	14833_A_G	1	2	ADD	144741	0.465094	0.244291	1.90385	0.0569314	3	9.86815e-06
MT	9458	9458_C_T	1	2	ADD	144741	-0.362199	0.190249	-1.90381	0.0569367	5	1.6447e-05
MT	6191	6191_C_T	1	2	ADD	144741	-0.570997	0.299951	-1.90363	0.0569598	1.99999	6.57875e-06
MT	7963	7963_A_G	1	2	ADD	144741	-0.0888661	0.0467403	-1.90127	0.0572683	86.0001	0.000282888
MT	930	930_G_C	1	2	ADD	144741	-0.568675	0.299116	-1.90118	0.0572802	3	9.86815e-06
MT	14664	14664_C_T	1	2	ADD	144741	0.804038	0.423049	1.90058	0.0573593	0.999999	3.28939e-06
MT	11309	11309_C_A	1	2	ADD	144741	-0.464174	0.244232	-1.90055	0.0573634	3	9.86815e-06
MT	16468	16468_T_C	1	2	ADD	144741	-0.0564518	0.0297121	-1.89996	0.0574404	216.001	0.00071051
MT	2721	2721_G_A	1	2	ADD	144741	-0.568201	0.299106	-1.89967	0.0574787	1.99999	6.57875e-06
MT	7951	7951_A_G	1	2	ADD	144741	0.132026	0.0695521	1.89822	0.0576685	37.0001	0.000121707
MT	269	269_C_T	1	2	ADD	144741	0.567736	0.2991	1.89815	0.0576785	1.99999	6.57875e-06
MT	13635	13635_T_C	1	2	ADD	144741	0.0715353	0.037713	1.89683	0.0578519	128	0.000421041
MT	5075	5075_T_C	1	2	ADD	144741	-0.179496	0.0946747	-1.89592	0.0579726	19.9999	6.57875e-05
MT	7714	7714_C_T	1	2	ADD	144741	-0.800381	0.422983	-1.89223	0.0584624	0.999999	3.28939e-06
MT	15470	15470_T_C	1	2	ADD	144741	0.107929	0.0570564	1.89163	0.0585424	57	0.000187495
MT	10116	10116_A_G	1	2	ADD	144741	-0.461802	0.244246	-1.89073	0.058663	3	9.86815e-06
MT	14128	14128_A_G	1	2	ADD	144741	-0.0812449	0.0429843	-1.8901	0.0587459	98	0.00032236
MT	1719	1719_G_C	1	2	ADD	144741	0.461583	0.244222	1.89001	0.0587581	3	9.86815e-06
MT	486	486_C_A	1	2	ADD	144741	0.56532	0.299238	1.8892	0.0588673	1.99999	6.57875e-06
MT	6446	6446_G_A	1	2	ADD	144741	-0.0567045	0.0300234	-1.88868	0.0589372	211	0.00069406
MT	7199	7199_C_G	1	2	ADD	144741	-0.564279	0.299095	-1.88662	0.059213	1.99999	6.57875e-06
MT	15367	15367_C_T	1	2	ADD	144741	-0.0269027	0.0142671	-1.88565	0.0593444	934.999	0.00307558
MT	14212	14212_T_C	1	2	ADD	144741	-0.0278951	0.0147981	-1.88505	0.0594253	869.999	0.00286177
MT	9480	9480_T_C	1	2	ADD	144741	0.460189	0.244263	1.88399	0.0595688	3	9.86815e-06
MT	9102	9102_C_T	1	2	ADD	144741	-0.356211	0.189185	-1.88287	0.0597206	5.99999	1.97363e-05
MT	2396	2396_C_T	1	2	ADD	144741	-0.205658	0.109248	-1.88247	0.0597736	15	4.93408e-05
MT	12858	12858_C_T	1	2	ADD	144741	0.0493223	0.0262095	1.88185	0.0598585	276	0.00090787
MT	7010	7010_C_T	1	2	ADD	144741	0.35571	0.189178	1.88029	0.06007	5	1.6447e-05
MT	5987	5987_C_G	1	2	ADD	144741	0.794983	0.422992	1.87943	0.0601877	0.999999	3.28939e-06
MT	8378	8378_A_G	1	2	ADD	144741	0.458863	0.244223	1.87887	0.0602641	3	9.86815e-06
MT	6656	6656_C_T	1	2	ADD	144741	-0.173479	0.0923339	-1.87882	0.0602708	21	6.9077e-05
MT	13920	13920_C_T	1	2	ADD	144741	0.220455	0.117344	1.87871	0.0602857	14	4.60514e-05
MT	9986	9986_G_C	1	2	ADD	144741	0.793715	0.422996	1.87641	0.0606007	0.999999	3.28939e-06
MT	15493	15493_C_T	1	2	ADD	144741	-0.122492	0.0652839	-1.87629	0.0606169	42.0001	0.000138154
MT	8870	8870_T_C	1	2	ADD	144741	0.0935216	0.0498664	1.87544	0.0607337	79	0.000259862
MT	62	62_G_C	1	2	ADD	144741	-0.396605	0.211501	-1.87519	0.0607687	4	1.31576e-05
MT	15431	15431_G_A	1	2	ADD	144741	-0.0744393	0.0397072	-1.87471	0.0608353	119	0.000391437
MT	3444	3444_A_G	1	2	ADD	144741	0.396545	0.21153	1.87465	0.0608424	4	1.31576e-05
MT	9336	9336_A_G	1	2	ADD	144741	0.098341	0.0524832	1.87376	0.0609651	72	0.000236836
MT	43	43_C_T	1	2	ADD	144741	0.792607	0.423018	1.8737	0.0609739	0.999999	3.28939e-06
MT	8338	8338_A_G	1	2	ADD	144741	-0.560353	0.299129	-1.87328	0.061032	1.99999	6.57875e-06
MT	3321	3321_C_T	1	2	ADD	144741	0.79214	0.422984	1.87274	0.0611057	0.999999	3.28939e-06
MT	3804	3804_C_T	1	2	ADD	144741	-0.323395	0.172693	-1.87266	0.0611177	5.99999	1.97363e-05
MT	8583	8583_C_T	1	2	ADD	144741	-0.354076	0.189202	-1.87142	0.0612896	5	1.6447e-05
MT	8489	8489_A_C	1	2	ADD	144741	-0.353893	0.18919	-1.87057	0.0614072	5	1.6447e-05
MT	12245	12245_T_C	1	2	ADD	144741	-0.142125	0.0759857	-1.87041	0.0614286	31	0.000101971
MT	5147	5147_G_T	1	2	ADD	144741	-0.263679	0.141007	-1.86997	0.0614897	9.99999	3.28938e-05
MT	8666	8666_A_G	1	2	ADD	144741	-0.149382	0.0799661	-1.86807	0.061754	32	0.00010526
MT	12403	12403_C_T	1	2	ADD	144741	-0.0654523	0.0350553	-1.86711	0.0618876	154	0.000506565
MT	3753	3753_T_C	1	2	ADD	144741	-0.0687866	0.0368443	-1.86695	0.06191	139	0.000457225
MT	186	186_C_T	1	2	ADD	144741	-0.107502	0.0575946	-1.86653	0.0619691	57	0.000187495
MT	10493	10493_T_C	1	2	ADD	144741	0.0899689	0.0482213	1.86575	0.0620781	77.9999	0.000256572
MT	16167	16167_C_T	1	2	ADD	144741	-0.0610886	0.0327542	-1.86506	0.0621748	180	0.00059209
MT	2792	2792_A_C	1	2	ADD	144741	-0.557708	0.299107	-1.86458	0.0622429	1.99999	6.57875e-06
MT	9355	9355_A_G	1	2	ADD	144741	-0.210694	0.113069	-1.86342	0.062405	15	4.93408e-05
MT	8264	8264_C_T	1	2	ADD	144741	-0.249141	0.133765	-1.86253	0.0625305	9.99999	3.28938e-05
MT	13767	13767_C_T	1	2	ADD	144741	0.249451	0.133932	1.86252	0.062532	11	3.61832e-05
MT	7906	7906_C_T	1	2	ADD	144741	0.124516	0.0668981	1.86128	0.0627067	45	0.000148022
MT	9054	9054_C_T	1	2	ADD	144741	-0.248932	0.133773	-1.86085	0.0627674	11	3.61832e-05
MT	7694	7694_C_T	1	2	ADD	144741	0.210349	0.113074	1.86028	0.0628475	14	4.60514e-05
MT	12389	12389_C_T	1	2	ADD	144741	-0.210252	0.113056	-1.85971	0.0629283	15.9999	5.263e-05
MT	12738	12738_T_C	1	2	ADD	144741	0.103307	0.055561	1.85935	0.0629802	61	0.000200653
MT	3654	3654_C_T	1	2	ADD	144741	-0.151376	0.0814178	-1.85925	0.0629932	28.9999	9.5392e-05
MT	335	335_A_T	1	2	ADD	144741	-0.78595	0.42299	-1.85808	0.0631594	0.999999	3.28939e-06
MT	9967	9967_T_C	1	2	ADD	144741	-0.453762	0.244218	-1.85802	0.0631682	3	9.86815e-06
MT	15250	15250_C_T	1	2	ADD	144741	-0.154145	0.0829757	-1.85771	0.0632121	26	8.5524e-05
MT	1957	1957_A_G	1	2	ADD	144741	-0.320781	0.172694	-1.85751	0.063241	5.99999	1.97363e-05
MT	788	788_T_C	1	2	ADD	144741	-0.261814	0.141007	-1.85675	0.0633488	9	2.96045e-05
MT	5076	5076_C_T	1	2	ADD	144741	0.145678	0.0785638	1.85427	0.0637032	31	0.000101971
MT	14443	14443_C_T	1	2	ADD	144741	-0.115659	0.0623822	-1.85403	0.0637364	49	0.00016118
MT	12741	12741_C_T	1	2	ADD	144741	0.0550481	0.0297142	1.85259	0.0639436	215.001	0.00070722
MT	3921	3921_C_T	1	2	ADD	144741	0.113374	0.0612212	1.85187	0.0640459	52	0.000171048
MT	7792	7792_C_T	1	2	ADD	144741	0.0786661	0.0425344	1.84947	0.0643919	105	0.000345385
MT	15652	15652_A_G	1	2	ADD	144741	0.235973	0.127609	1.84919	0.0644326	11	3.61832e-05
MT	15646	15646_C_T	1	2	ADD	144741	-0.0691593	0.0374109	-1.84864	0.0645119	136	0.000447356
MT	13908	13908_C_T	1	2	ADD	144741	-0.782081	0.423068	-1.8486	0.0645183	0.999999	3.28939e-06
MT	8150	8150_C_T	1	2	ADD	144741	-0.390903	0.211502	-1.84822	0.0645723	4	1.31576e-05
MT	15499	15499_C_T	1	2	ADD	144741	-0.122072	0.0660772	-1.84741	0.0646897	42.0001	0.000138154
MT	15947	15947_A_G	1	2	ADD	144741	-0.0920878	0.0498643	-1.84677	0.064783	73.0001	0.000240126
MT	8817	8817_A_G	1	2	ADD	144741	-0.208706	0.113062	-1.84595	0.0649019	14	4.60514e-05
MT	8605	8605_C_T	1	2	ADD	144741	-0.123495	0.0669051	-1.84582	0.0649204	42.0001	0.000138154
MT	65	65_T_A	1	2	ADD	144741	-0.780217	0.423103	-1.84404	0.06518	0.999999	3.28939e-06
MT	16294	16294_C_T	1	2	ADD	144741	0.00662936	0.00359527	1.84391	0.0651982	16328	0.053709
MT	8227	8227_T_C	1	2	ADD	144741	-0.099107	0.0537625	-1.84342	0.0652695	66	0.0002171
MT	8899	8899_C_A	1	2	ADD	144741	-0.779535	0.423019	-1.84279	0.0653614	0.999999	3.28939e-06
MT	8464	8464_C_T	1	2	ADD	144741	-0.317797	0.172742	-1.83973	0.0658106	8	2.63151e-05
MT	15598	15598_C_A	1	2	ADD	144741	0.778085	0.423022	1.83935	0.0658655	0.999999	3.28939e-06
MT	16269	16269_A_G	1	2	ADD	144741	-0.0650726	0.0353946	-1.83849	0.0659927	151	0.000496697
MT	4823	4823_T_C	1	2	ADD	144741	0.0353668	0.0192419	1.83801	0.0660625	509.001	0.0016743
MT	8496	8496_T_C	1	2	ADD	144741	-0.188576	0.102612	-1.83775	0.0661012	18	5.9209e-05
MT	103	103_G_A	1	2	ADD	144741	0.117155	0.0637964	1.83639	0.0663027	45	0.000148022
MT	337	337_A_G	1	2	ADD	144741	0.294055	0.160196	1.8356	0.0664192	7	2.30257e-05
MT	3364	3364_C_T	1	2	ADD	144741	-0.388361	0.211625	-1.83514	0.0664874	4	1.31576e-05
MT	8432	8432_A_G	1	2	ADD	144741	-0.548466	0.299131	-1.83353	0.0667261	1.99999	6.57875e-06
MT	10088	10088_C_T	1	2	ADD	144741	0.122639	0.0669027	1.83309	0.0667914	41	0.000134865
MT	8212	8212_C_T	1	2	ADD	144741	0.29322	0.160149	1.83092	0.0671145	7	2.30257e-05
MT	4099	4099_C_T	1	2	ADD	144741	-0.258279	0.141209	-1.82905	0.0673937	9	2.96045e-05
MT	9188	9188_A_G	1	2	ADD	144741	0.244693	0.133783	1.82903	0.0673971	9.99999	3.28938e-05
MT	13170	13170_A_T	1	2	ADD	144741	-0.773633	0.423015	-1.82885	0.0674236	0.999999	3.28939e-06
MT	1138	1138_G_A	1	2	ADD	144741	-0.773483	0.422999	-1.82857	0.067466	0.999999	3.28939e-06
MT	14697	14697_C_T	1	2	ADD	144741	0.446227	0.244231	1.82707	0.0676916	3	9.86815e-06
MT	6287	6287_C_T	1	2	ADD	144741	0.0843547	0.046171	1.82701	0.0677008	86.0001	0.000282888
MT	11515	11515_C_A	1	2	ADD	144741	-0.0609395	0.033376	-1.82585	0.0678754	172	0.000565775
MT	12477	12477_T_C	1	2	ADD	144741	0.0418071	0.0229147	1.82447	0.0680835	370.001	0.00121707
MT	15927	15927_G_A	1	2	ADD	144741	0.0220166	0.0120718	1.82381	0.0681825	1300	0.0042762
MT	256	256_C_T	1	2	ADD	144741	0.176947	0.0970647	1.82298	0.068308	26	8.5524e-05
MT	4212	4212_A_G	1	2	ADD	144741	0.291641	0.160038	1.82233	0.0684077	8	2.63151e-05
MT	15032	15032_C_T	1	2	ADD	144741	-0.770784	0.422993	-1.82221	0.0684245	0.999999	3.28939e-06
MT	3924	3924_A_G	1	2	ADD	144741	0.770749	0.423013	1.82205	0.06845	0.999999	3.28939e-06
MT	4491	4491_G_A	1	2	ADD	144741	-0.0598671	0.0328675	-1.82147	0.0685376	175.001	0.000575645
MT	14750	14750_A_G	1	2	ADD	144741	-0.0994902	0.0546289	-1.8212	0.0685782	64.0001	0.000210521
MT	8432	8432_A_C	1	2	ADD	144741	0.76932	0.42307	1.81842	0.0690015	0.999999	3.28939e-06
MT	15457	15457_C_T	1	2	ADD	144741	-0.290762	0.159904	-1.81835	0.069013	7	2.30257e-05
MT	5375	5375_C_T	1	2	ADD	144741	-0.103737	0.0570547	-1.8182	0.0690359	61	0.000200653
MT	12080	12080_C_T	1	2	ADD	144741	-0.768725	0.423023	-1.81722	0.069186	0.999999	3.28939e-06
MT	15938	15938_C_T	1	2	ADD	144741	-0.344428	0.189566	-1.81693	0.0692296	5	1.6447e-05
MT	10302	10302_A_G	1	2	ADD	144741	-0.384135	0.211498	-1.81626	0.0693332	4	1.31576e-05
MT	13821	13821_C_T	1	2	ADD	144741	0.126278	0.0695566	1.81547	0.0694543	40	0.000131575
MT	11764	11764_A_G	1	2	ADD	144741	-0.186235	0.102607	-1.81503	0.069521	18	5.9209e-05
MT	2775	2775_A_G	1	2	ADD	144741	0.122943	0.0677646	1.81426	0.0696393	40	0.000131575
MT	6482	6482_C_T	1	2	ADD	144741	0.191828	0.105754	1.8139	0.0696945	18	5.9209e-05
MT	8446	8446_A_G	1	2	ADD	144741	-0.766939	0.423005	-1.81307	0.0698225	0.999999	3.28939e-06
MT	8473	8473_T_G	1	2	ADD	144741	0.271177	0.149588	1.81283	0.0698604	9	2.96045e-05
MT	12811	12811_T_C	1	2	ADD	144741	0.0343497	0.0189546	1.81221	0.0699558	526.001	0.00173022
MT	1375	1375_C_T	1	2	ADD	144741	0.442543	0.244229	1.812	0.0699882	3	9.86815e-06
MT	14233	14233_A_G	1	2	ADD	144741	0.00740193	0.00408511	1.81193	0.0699989	12290	0.0404265
MT	15353	15353_A_G	1	2	ADD	144741	0.442451	0.244245	1.8115	0.0700652	3	9.86815e-06
MT	5435	5435_C_T	1	2	ADD	144741	-0.442377	0.244218	-1.8114	0.0700804	3	9.86815e-06
MT	806	806_C_T	1	2	ADD	144741	0.541844	0.299145	1.81131	0.0700947	1.99999	6.57875e-06
MT	15317	15317_G_A	1	2	ADD	144741	0.0740847	0.0409138	1.81075	0.0701813	109	0.000358543
MT	5438	5438_C_T	1	2	ADD	144741	-0.230881	0.12756	-1.80998	0.0703008	11	3.61832e-05
MT	14755	14755_A_C	1	2	ADD	144741	0.765164	0.423042	1.80872	0.0704966	0.999999	3.28939e-06
MT	14121	14121_C_T	1	2	ADD	144741	-0.102271	0.0565516	-1.80845	0.0705379	59	0.000194074
MT	2926	2926_A_G	1	2	ADD	144741	-0.764872	0.423001	-1.8082	0.0705769	0.999999	3.28939e-06
MT	8951	8951_T_C	1	2	ADD	144741	0.441065	0.24423	1.80594	0.0709293	4	1.31576e-05
MT	1901	1901_C_T	1	2	ADD	144741	-0.341586	0.189174	-1.80566	0.0709728	5	1.6447e-05
MT	1936	1936_A_G	1	2	ADD	144741	0.539898	0.299103	1.80506	0.071068	1.99999	6.57875e-06
MT	8851	8851_T_G	1	2	ADD	144741	-0.763422	0.423037	-1.80462	0.0711355	0.999999	3.28939e-06
MT	3423	3423_T_C	1	2	ADD	144741	0.179945	0.0997171	1.80455	0.0711468	19	6.24985e-05
MT	2557	2557_C_T	1	2	ADD	144741	-0.0580535	0.0321937	-1.80326	0.0713502	180	0.00059209
MT	6192	6192_A_G	1	2	ADD	144741	-0.762696	0.423003	-1.80305	0.0713823	0.999999	3.28939e-06
MT	8671	8671_C_T	1	2	ADD	144741	0.762267	0.423015	1.80199	0.0715497	0.999999	3.28939e-06
MT	9337	9337_T_C	1	2	ADD	144741	0.143961	0.079953	1.80056	0.0717736	30	9.86815e-05
MT	1972	1972_A_G	1	2	ADD	144741	-0.761377	0.423004	-1.79993	0.0718739	0.999999	3.28939e-06
MT	8463	8463_A_G	1	2	ADD	144741	0.253797	0.141013	1.79981	0.0718925	9.99999	3.28938e-05
MT	12849	12849_A_T	1	2	ADD	144741	0.287682	0.159891	1.79924	0.0719824	7	2.30257e-05
MT	5192	5192_A_C	1	2	ADD	144741	-0.760482	0.423	-1.79783	0.0722062	0.999999	3.28939e-06
MT	10157	10157_A_G	1	2	ADD	144741	0.114628	0.0637921	1.7969	0.072354	44	0.000144733
MT	8393	8393_C_G	1	2	ADD	144741	-0.759953	0.423004	-1.79656	0.0724073	0.999999	3.28939e-06
MT	7717	7717_A_G	1	2	ADD	144741	-0.240286	0.133778	-1.79616	0.0724713	9.99999	3.28938e-05
MT	8230	8230_C_A	1	2	ADD	144741	0.759642	0.423002	1.79584	0.0725227	0.999999	3.28939e-06
MT	3972	3972_A_G	1	2	ADD	144741	-0.310103	0.172733	-1.79528	0.0726119	5.99999	1.97363e-05
MT	1766	1766_T_A	1	2	ADD	144741	0.310008	0.1727	1.79507	0.0726449	5.99999	1.97363e-05
MT	16317	16317_A_C	1	2	ADD	144741	0.758949	0.422991	1.79424	0.0727765	0.999999	3.28939e-06
MT	62	62_G_T	1	2	ADD	144741	0.23985	0.133785	1.79281	0.0730061	9.99999	3.28938e-05
MT	3345	3345_T_C	1	2	ADD	144741	0.0698186	0.038967	1.79174	0.073177	128	0.000421041
MT	4952	4952_C_T	1	2	ADD	144741	0.218872	0.122186	1.79131	0.073246	13	4.2762e-05
MT	6914	6914_A_G	1	2	ADD	144741	0.178606	0.0997306	1.79089	0.0733133	18	5.9209e-05
MT	7317	7317_A_G	1	2	ADD	144741	0.228343	0.127553	1.79018	0.0734274	13	4.2762e-05
MT	6842	6842_T_G	1	2	ADD	144741	0.437017	0.244224	1.78941	0.0735508	3	9.86815e-06
MT	6070	6070_T_C	1	2	ADD	144741	0.534927	0.299112	1.78838	0.0737162	1.99999	6.57875e-06
MT	5081	5081_T_C	1	2	ADD	144741	0.169148	0.0946134	1.78778	0.0738142	21	6.9077e-05
MT	2903	2903_T_C	1	2	ADD	144741	0.285824	0.159902	1.7875	0.0738589	8	2.63151e-05
MT	7496	7496_T_C	1	2	ADD	144741	-0.756285	0.423098	-1.78749	0.0738597	0.999999	3.28939e-06
MT	13716	13716_A_G	1	2	ADD	144741	-0.755894	0.422992	-1.78702	0.0739365	0.999999	3.28939e-06
MT	15904	15904_C_T	1	2	ADD	144741	0.0108982	0.00609955	1.78673	0.0739839	5226	0.0171904
MT	11704	11704_C_T	1	2	ADD	144741	0.377802	0.211502	1.78628	0.0740559	4	1.31576e-05
MT	15458	15458_T_C	1	2	ADD	144741	0.122551	0.0686314	1.78565	0.0741585	40	0.000131575
MT	14140	14140_A_G	1	2	ADD	144741	-0.285459	0.159888	-1.78537	0.0742026	7	2.30257e-05
MT	6269	6269_A_T	1	2	ADD	144741	-0.308153	0.172697	-1.78435	0.0743687	5.99999	1.97363e-05
MT	8439	8439_A_C	1	2	ADD	144741	0.435701	0.244222	1.78404	0.0744199	3	9.86815e-06
MT	12834	12834_A_G	1	2	ADD	144741	-0.238603	0.133807	-1.78319	0.0745576	9.99999	3.28938e-05
MT	9287	9287_G_A	1	2	ADD	144741	-0.137712	0.0772538	-1.78259	0.0746558	32	0.00010526
MT	10866	10866_T_C	1	2	ADD	144741	-0.435253	0.244295	-1.78167	0.0748052	3	9.86815e-06
MT	7746	7746_A_G	1	2	ADD	144741	0.10071	0.0565419	1.78115	0.07489	57	0.000187495
MT	13605	13605_C_T	1	2	ADD	144741	-0.532931	0.29922	-1.78107	0.0749033	1.99999	6.57875e-06
MT	9354	9354_A_C	1	2	ADD	144741	-0.753454	0.423046	-1.78102	0.0749113	0.999999	3.28939e-06
MT	13905	13905_C_T	1	2	ADD	144741	-0.753317	0.423016	-1.78082	0.0749432	0.999999	3.28939e-06
MT	9804	9804_G_T	1	2	ADD	144741	0.238241	0.133783	1.7808	0.0749468	9.99999	3.28938e-05
MT	16540	16540_C_T	1	2	ADD	144741	-0.75312	0.423001	-1.78042	0.0750091	0.999999	3.28939e-06
MT	8785	8785_C_T	1	2	ADD	144741	-0.752614	0.42299	-1.77927	0.0751971	0.999999	3.28939e-06
MT	11734	11734_A_G	1	2	ADD	144741	0.43423	0.244274	1.77763	0.0754664	4	1.31576e-05
MT	6239	6239_G_C	1	2	ADD	144741	-0.752003	0.423039	-1.77762	0.0754687	1.99999	6.57875e-06
MT	11713	11713_C_T	1	2	ADD	144741	0.53168	0.299105	1.77757	0.0754767	1.99999	6.57875e-06
MT	16311	16311_T_G	1	2	ADD	144741	-0.217061	0.122113	-1.77754	0.0754821	12	3.94727e-05
MT	772	772_A_G	1	2	ADD	144741	0.531494	0.2991	1.77698	0.0755741	3	9.86815e-06
MT	690	690_T_C	1	2	ADD	144741	0.751695	0.423028	1.77694	0.07558	0.999999	3.28939e-06
MT	12186	12186_G_A	1	2	ADD	144741	-0.37586	0.211524	-1.77691	0.0755847	4	1.31576e-05
MT	5048	5048_T_A	1	2	ADD	144741	0.37581	0.211522	1.77669	0.0756206	4	1.31576e-05
MT	3892	3892_A_G	1	2	ADD	144741	0.14204	0.0799516	1.77657	0.0756403	33.0001	0.00010855
MT	7664	7664_G_A	1	2	ADD	144741	0.156628	0.0882191	1.77544	0.0758276	24.0001	7.89455e-05
MT	7648	7648_C_T	1	2	ADD	144741	-0.306548	0.172732	-1.77471	0.0759483	5.99999	1.97363e-05
MT	2056	2056_G_A	1	2	ADD	144741	0.0706275	0.0398141	1.77393	0.076077	121	0.000398016
MT	8348	8348_A_G	1	2	ADD	144741	0.0782148	0.0441174	1.77288	0.076251	96	0.000315781
MT	16248	16248_C_A	1	2	ADD	144741	-0.53027	0.299109	-1.77284	0.076258	1.99999	6.57875e-06
MT	7331	7331_C_A	1	2	ADD	144741	-0.749325	0.423122	-1.77094	0.0765721	0.999999	3.28939e-06
MT	15328	15328_A_T	1	2	ADD	144741	-0.529551	0.299113	-1.7704	0.0766622	1.99999	6.57875e-06
MT	12193	12193_A_G	1	2	ADD	144741	0.0863392	0.048859	1.76711	0.0772121	81	0.000266441
MT	13644	13644_C_A	1	2	ADD	144741	-0.528451	0.299107	-1.76676	0.0772698	1.99999	6.57875e-06
MT	16177	16177_A_G	1	2	ADD	144741	-0.0719357	0.0407258	-1.76634	0.0773405	115	0.000378279
MT	16131	16131_T_C	1	2	ADD	144741	0.109039	0.0617361	1.76622	0.0773614	50	0.000164469
MT	6572	6572_C_T	1	2	ADD	144741	0.159286	0.0901988	1.76595	0.077407	24.0001	7.89455e-05
MT	14982	14982_T_C	1	2	ADD	144741	-0.248949	0.141014	-1.76542	0.0774947	9	2.96045e-05
MT	702	702_C_T	1	2	ADD	144741	-0.528	0.299134	-1.76509	0.07755	1.99999	6.57875e-06
MT	3615	3615_A_G	1	2	ADD	144741	-0.11386	0.0645454	-1.76402	0.0777301	46.0001	0.000151312
MT	922	922_C_A	1	2	ADD	144741	0.745756	0.423027	1.7629	0.0779189	0.999999	3.28939e-06
MT	8830	8830_C_T	1	2	ADD	144741	0.527098	0.299117	1.76218	0.0780412	1.99999	6.57875e-06
MT	9727	9727_C_T	1	2	ADD	144741	-0.166688	0.0945988	-1.76205	0.0780625	19.9999	6.57875e-05
MT	8513	8513_C_T	1	2	ADD	144741	0.175701	0.0997191	1.76196	0.0780781	18	5.9209e-05
MT	15289	15289_T_C	1	2	ADD	144741	0.0872399	0.0495262	1.76149	0.0781578	79	0.000259862
MT	12127	12127_G_A	1	2	ADD	144741	0.0299584	0.0170078	1.76145	0.0781636	656.001	0.00215784
MT	3349	3349_A_G	1	2	ADD	144741	0.155367	0.088216	1.76122	0.0782041	24.0001	7.89455e-05
MT	1007	1007_G_C	1	2	ADD	144741	0.281482	0.1599	1.76036	0.0783487	7	2.30257e-05
MT	11392	11392_A_G	1	2	ADD	144741	0.303784	0.17269	1.75912	0.0785585	5.99999	1.97363e-05
MT	4048	4048_G_A	1	2	ADD	144741	0.0527908	0.0300126	1.75896	0.0785872	207.001	0.000680905
MT	11440	11440_G_A	1	2	ADD	144741	0.0303433	0.0172533	1.75869	0.0786319	636	0.00209205
MT	462	462_C_T	1	2	ADD	144741	-0.00683156	0.00388674	-1.75766	0.0788079	13710	0.0450975
MT	4188	4188_A_G	1	2	ADD	144741	0.0514879	0.0292983	1.75737	0.0788568	216.001	0.00071051
MT	3548	3548_T_C	1	2	ADD	144741	-0.129399	0.0736467	-1.75702	0.0789162	37.0001	0.000121707
MT	16227	16227_A_G	1	2	ADD	144741	-0.0852686	0.0485353	-1.75684	0.0789476	81.9999	0.00026973
MT	14497	14497_A_G	1	2	ADD	144741	0.0379497	0.0216219	1.75515	0.0792351	411.999	0.00135523
MT	11614	11614_C_T	1	2	ADD	144741	0.742161	0.423013	1.75447	0.0793527	0.999999	3.28939e-06
MT	10456	10456_A_C	1	2	ADD	144741	-0.302998	0.17271	-1.75437	0.0793685	5.99999	1.97363e-05
MT	7472	7472_A_C	1	2	ADD	144741	-0.0958534	0.0546412	-1.75423	0.0793926	61	0.000200653
MT	5267	5267_T_C	1	2	ADD	144741	0.191472	0.109232	1.7529	0.0796221	15.9999	5.263e-05
MT	12438	12438_T_C	1	2	ADD	144741	-0.0873989	0.0498699	-1.75254	0.0796835	75	0.000246704
MT	4735	4735_C_A	1	2	ADD	144741	-0.0768601	0.043862	-1.75232	0.0797216	99.9999	0.000328938
MT	16210	16210_A_G	1	2	ADD	144741	-0.120171	0.0686346	-1.75088	0.079969	42.0001	0.000138154
MT	6317	6317_C_T	1	2	ADD	144741	-0.157929	0.0902055	-1.75077	0.0799876	22	7.23665e-05
MT	9591	9591_G_T	1	2	ADD	144741	-0.740362	0.422996	-1.75028	0.0800716	0.999999	3.28939e-06
MT	15746	15746_A_C	1	2	ADD	144741	-0.523427	0.299106	-1.74997	0.0801255	1.99999	6.57875e-06
MT	6353	6353_A_G	1	2	ADD	144741	-0.0602562	0.0344435	-1.74942	0.0802209	159.001	0.000523015
MT	13194	13194_G_A	1	2	ADD	144741	0.0290708	0.0166187	1.74928	0.0802441	681.999	0.00224336
MT	7897	7897_G_A	1	2	ADD	144741	-0.0543823	0.0311259	-1.74717	0.0806096	196	0.00064472
MT	4371	4371_T_C	1	2	ADD	144741	0.26132	0.14957	1.74714	0.0806145	8	2.63151e-05
MT	8903	8903_C_T	1	2	ADD	144741	0.369484	0.211534	1.74669	0.0806927	4	1.31576e-05
MT	12097	12097_C_T	1	2	ADD	144741	0.330351	0.189173	1.74629	0.0807628	5	1.6447e-05
MT	16504	16504_G_A	1	2	ADD	144741	-0.261218	0.149585	-1.74629	0.0807628	8	2.63151e-05
MT	554	554_A_G	1	2	ADD	144741	-0.738699	0.423015	-1.74627	0.0807654	0.999999	3.28939e-06
MT	751	751_A_G	1	2	ADD	144741	0.0680081	0.03896	1.74558	0.0808852	127	0.000417752
MT	8783	8783_G_T	1	2	ADD	144741	-0.738003	0.422972	-1.74481	0.0810208	0.999999	3.28939e-06
MT	13020	13020_T_C	1	2	ADD	144741	0.0173525	0.00994806	1.74431	0.0811069	1927	0.00633865
MT	2854	2854_T_G	1	2	ADD	144741	0.278882	0.159885	1.74427	0.0811144	7	2.30257e-05
MT	7763	7763_G_A	1	2	ADD	144741	0.737739	0.422998	1.74407	0.0811486	0.999999	3.28939e-06
MT	7693	7693_C_T	1	2	ADD	144741	-0.737202	0.423001	-1.74279	0.0813724	0.999999	3.28939e-06
MT	7960	7960_A_G	1	2	ADD	144741	-0.0723173	0.0414962	-1.74275	0.0813799	109	0.000358543
MT	16194	16194_A_T	1	2	ADD	144741	-0.521161	0.299113	-1.74235	0.0814492	1.99999	6.57875e-06
MT	9125	9125_C_T	1	2	ADD	144741	0.160868	0.0923338	1.74224	0.0814684	21	6.9077e-05
MT	16140	16140_T_C	1	2	ADD	144741	-0.0211203	0.0121248	-1.7419	0.0815278	1292	0.00424989
MT	14551	14551_A_G	1	2	ADD	144741	-0.736758	0.423152	-1.74112	0.0816652	0.999999	3.28939e-06
MT	11885	11885_C_T	1	2	ADD	144741	0.520618	0.299096	1.74064	0.0817492	1.99999	6.57875e-06
MT	14061	14061_C_A	1	2	ADD	144741	-0.52023	0.299104	-1.7393	0.0819847	3	9.86815e-06
MT	14956	14956_T_C	1	2	ADD	144741	-0.023975	0.0137845	-1.73927	0.0819896	996	0.00327623
MT	15692	15692_A_G	1	2	ADD	144741	0.110931	0.0637932	1.73891	0.082052	45	0.000148022
MT	9319	9319_A_G	1	2	ADD	144741	0.221778	0.127553	1.73872	0.0820863	12	3.94727e-05
MT	15055	15055_T_C	1	2	ADD	144741	0.136497	0.0785747	1.73716	0.0823617	31	0.000101971
MT	9968	9968_C_T	1	2	ADD	144741	0.367407	0.211503	1.73713	0.082367	4	1.31576e-05
MT	52	52_T_C	1	2	ADD	144741	0.212052	0.122142	1.73612	0.0825451	12	3.94727e-05
MT	3311	3311_C_T	1	2	ADD	144741	-0.519421	0.299205	-1.736	0.0825656	1.99999	6.57875e-06
MT	15534	15534_A_G	1	2	ADD	144741	-0.211985	0.122127	-1.73578	0.0826051	12	3.94727e-05
MT	14527	14527_A_G	1	2	ADD	144741	0.15644	0.0902063	1.73424	0.0828767	22	7.23665e-05
MT	2869	2869_A_C	1	2	ADD	144741	-0.733113	0.422983	-1.7332	0.0830624	0.999999	3.28939e-06
MT	15255	15255_T_C	1	2	ADD	144741	0.423254	0.244249	1.73288	0.0831198	3	9.86815e-06
MT	14860	14860_C_A	1	2	ADD	144741	-0.518218	0.299122	-1.73246	0.0831936	1.99999	6.57875e-06
MT	16283	16283_A_T	1	2	ADD	144741	-0.732949	0.423198	-1.73193	0.0832886	0.999999	3.28939e-06
MT	13893	13893_A_G	1	2	ADD	144741	-0.520247	0.300506	-1.73124	0.0834115	1.99999	6.57875e-06
MT	4580	4580_G_A	1	2	ADD	144741	0.0106312	0.00614257	1.73074	0.0835001	5146	0.0169272
MT	13630	13630_A_G	1	2	ADD	144741	0.0223423	0.0129091	1.73073	0.0835013	1140	0.0037499
MT	7258	7258_T_C	1	2	ADD	144741	0.0610219	0.0352731	1.72999	0.0836347	148	0.000486829
MT	10343	10343_C_T	1	2	ADD	144741	0.231201	0.133769	1.72837	0.0839244	9.99999	3.28938e-05
MT	4562	4562_A_C	1	2	ADD	144741	0.516871	0.299112	1.72802	0.0839869	3	9.86815e-06
MT	5088	5088_A_G	1	2	ADD	144741	-0.730548	0.423039	-1.72691	0.0841864	0.999999	3.28939e-06
MT	13532	13532_C_T	1	2	ADD	144741	0.195213	0.11307	1.72648	0.0842623	14	4.60514e-05
MT	9863	9863_C_T	1	2	ADD	144741	0.111351	0.0645334	1.72548	0.0844437	44	0.000144733
MT	1958	1958_G_A	1	2	ADD	144741	0.243253	0.141009	1.72509	0.0845139	9	2.96045e-05
MT	3999	3999_T_C	1	2	ADD	144741	0.210464	0.122128	1.72331	0.0848346	13	4.2762e-05
MT	7552	7552_A_G	1	2	ADD	144741	0.728653	0.423004	1.72257	0.084969	0.999999	3.28939e-06
MT	8429	8429_C_T	1	2	ADD	144741	-0.0754191	0.0438863	-1.71851	0.0857057	99.9999	0.000328938
MT	1699	1699_C_A	1	2	ADD	144741	-0.726865	0.422985	-1.71842	0.0857228	0.999999	3.28939e-06
MT	89	89_T_C	1	2	ADD	144741	0.0884546	0.0514758	1.71837	0.0857308	68.0001	0.000223679
MT	2140	2140_G_A	1	2	ADD	144741	-0.148352	0.0863561	-1.71791	0.0858157	24.9999	8.22345e-05
MT	13710	13710_A_G	1	2	ADD	144741	-0.0669189	0.0389538	-1.71791	0.0858157	127	0.000417752
MT	4086	4086_C_T	1	2	ADD	144741	0.0954631	0.0555825	1.7175	0.0858898	63	0.000207232
MT	1413	1413_T_C	1	2	ADD	144741	-0.154859	0.0901915	-1.71701	0.0859802	23	7.5656e-05
MT	14106	14106_T_C	1	2	ADD	144741	-0.107086	0.0623797	-1.71668	0.0860396	46.9999	0.000154601
MT	59	59_T_G	1	2	ADD	144741	-0.229652	0.133782	-1.71662	0.0860516	9.99999	3.28938e-05
MT	15512	15512_T_C	1	2	ADD	144741	-0.0639582	0.0372711	-1.71602	0.0861597	134	0.000440778
MT	6345	6345_T_C	1	2	ADD	144741	0.0886874	0.0516903	1.71575	0.0862107	70	0.000230257
MT	16259	16259_C_A	1	2	ADD	144741	-0.324521	0.189218	-1.71507	0.0863351	5	1.6447e-05
MT	8879	8879_G_A	1	2	ADD	144741	-0.725441	0.422994	-1.71502	0.0863444	0.999999	3.28939e-06
MT	11944	11944_T_C	1	2	ADD	144741	0.040725	0.0237578	1.71418	0.0864986	338.999	0.0011151
MT	9275	9275_A_G	1	2	ADD	144741	-0.0596193	0.034794	-1.7135	0.0866235	154	0.000506565
MT	9498	9498_T_C	1	2	ADD	144741	0.218468	0.127543	1.71289	0.0867342	12	3.94727e-05
MT	15316	15316_A_G	1	2	ADD	144741	0.147857	0.0863592	1.71211	0.0868779	24.9999	8.22345e-05
MT	7580	7580_A_G	1	2	ADD	144741	0.724356	0.423132	1.71189	0.0869184	0.999999	3.28939e-06
MT	15638	15638_A_G	1	2	ADD	144741	0.512498	0.299404	1.71172	0.0869497	1.99999	6.57875e-06
MT	8520	8520_A_G	1	2	ADD	144741	-0.200817	0.117334	-1.71149	0.0869923	15	4.93408e-05
MT	10712	10712_C_T	1	2	ADD	144741	-0.723935	0.423011	-1.71139	0.0870117	0.999999	3.28939e-06
MT	13998	13998_C_T	1	2	ADD	144741	-0.218355	0.127596	-1.71129	0.0870294	14	4.60514e-05
MT	13928	13928_G_T	1	2	ADD	144741	0.166077	0.097059	1.71109	0.0870658	19	6.24985e-05
MT	16147	16147_C_A	1	2	ADD	144741	0.0509479	0.0297929	1.71007	0.087255	216.999	0.000713795
MT	4760	4760_A_G	1	2	ADD	144741	0.25572	0.149561	1.70981	0.0873029	8	2.63151e-05
MT	13029	13029_C_T	1	2	ADD	144741	-0.723243	0.423007	-1.70977	0.087311	0.999999	3.28939e-06
MT	125	125_T_C	1	2	ADD	144741	0.114377	0.0669011	1.70964	0.0873337	40	0.000131575
MT	5826	5826_T_C	1	2	ADD	144741	0.722832	0.423	1.70882	0.0874861	0.999999	3.28939e-06
MT	14512	14512_T_C	1	2	ADD	144741	-0.125812	0.0736446	-1.70837	0.0875699	34	0.000111839
MT	4129	4129_A_T	1	2	ADD	144741	0.361304	0.211509	1.70822	0.0875983	5	1.6447e-05
MT	4243	4243_A_G	1	2	ADD	144741	0.323101	0.189178	1.70792	0.087653	5	1.6447e-05
MT	10193	10193_C_T	1	2	ADD	144741	-0.200366	0.117334	-1.70766	0.0877015	13	4.2762e-05
MT	12425	12425_A_C	1	2	ADD	144741	0.722041	0.42299	1.70699	0.0878255	0.999999	3.28939e-06
MT	14773	14773_C_T	1	2	ADD	144741	0.228207	0.133782	1.70582	0.0880444	9.99999	3.28938e-05
MT	1585	1585_A_G	1	2	ADD	144741	-0.20832	0.122125	-1.7058	0.0880481	14	4.60514e-05
MT	7515	7515_A_G	1	2	ADD	144741	0.510066	0.299088	1.70541	0.0881206	1.99999	6.57875e-06
MT	4640	4640_C_A	1	2	ADD	144741	0.0506608	0.0297283	1.70412	0.08836	210	0.00069077
MT	16160	16160_A_G	1	2	ADD	144741	0.133862	0.0785626	1.7039	0.0884028	28.9999	9.5392e-05
MT	8309	8309_C_T	1	2	ADD	144741	0.254781	0.149579	1.70332	0.0885112	8	2.63151e-05
MT	63	63_T_C	1	2	ADD	144741	0.0874066	0.0513168	1.70327	0.0885192	75	0.000246704
MT	16518	16518_G_T	1	2	ADD	144741	0.165332	0.0970715	1.7032	0.0885334	19	6.24985e-05
MT	8516	8516_T_C	1	2	ADD	144741	0.0963051	0.0565438	1.70319	0.0885338	58	0.000190785
MT	11071	11071_C_T	1	2	ADD	144741	-0.0499968	0.0293548	-1.70319	0.0885354	224.001	0.000736825
MT	4685	4685_A_G	1	2	ADD	144741	0.720399	0.423	1.70307	0.0885564	0.999999	3.28939e-06
MT	15970	15970_T_C	1	2	ADD	144741	-0.294079	0.172697	-1.70286	0.0885955	5.99999	1.97363e-05
MT	9752	9752_C_T	1	2	ADD	144741	0.322427	0.189388	1.70247	0.0886697	5.99999	1.97363e-05
MT	8639	8639_T_G	1	2	ADD	144741	-0.293958	0.172694	-1.70219	0.0887226	7	2.30257e-05
MT	16258	16258_A_C	1	2	ADD	144741	0.0626218	0.0368415	1.69976	0.0891778	139	0.000457225
MT	12303	12303_C_T	1	2	ADD	144741	0.50839	0.299111	1.69967	0.089195	1.99999	6.57875e-06
MT	5118	5118_C_T	1	2	ADD	144741	-0.71961	0.423433	-1.69946	0.0892338	0.999999	3.28939e-06
MT	5945	5945_C_T	1	2	ADD	144741	-0.192091	0.113069	-1.69889	0.0893428	15	4.93408e-05
MT	10421	10421_C_T	1	2	ADD	144741	0.414892	0.24424	1.6987	0.089377	3	9.86815e-06
MT	14668	14668_C_G	1	2	ADD	144741	0.507972	0.29913	1.69817	0.0894784	1.99999	6.57875e-06
MT	8958	8958_C_T	1	2	ADD	144741	-0.133408	0.0785649	-1.69806	0.0894995	32	0.00010526
MT	6842	6842_T_A	1	2	ADD	144741	0.216477	0.127543	1.69728	0.0896462	12	3.94727e-05
MT	7456	7456_A_G	1	2	ADD	144741	-0.507261	0.299104	-1.69593	0.0899005	1.99999	6.57875e-06
MT	5939	5939_C_T	1	2	ADD	144741	-0.156561	0.092329	-1.69569	0.0899469	21	6.9077e-05
MT	165	165_A_G	1	2	ADD	144741	-0.191504	0.113056	-1.69388	0.0902907	15	4.93408e-05
MT	378	378_C_T	1	2	ADD	144741	0.226561	0.133771	1.69365	0.0903337	9.99999	3.28938e-05
MT	10565	10565_C_T	1	2	ADD	144741	0.413709	0.244366	1.69299	0.0904596	3	9.86815e-06
MT	15355	15355_G_A	1	2	ADD	144741	-0.0331787	0.0196072	-1.69217	0.0906159	487	0.00160193
MT	14965	14965_A_G	1	2	ADD	144741	0.320093	0.189195	1.69187	0.090673	5	1.6447e-05
MT	10469	10469_A_G	1	2	ADD	144741	0.206334	0.122122	1.68958	0.0911103	12	3.94727e-05
MT	13725	13725_C_T	1	2	ADD	144741	-0.114468	0.0677506	-1.68955	0.0911172	45	0.000148022
MT	1664	1664_G_A	1	2	ADD	144741	-0.0449902	0.0266308	-1.6894	0.0911445	267	0.000878265
MT	8233	8233_A_G	1	2	ADD	144741	0.159788	0.094607	1.68897	0.0912281	19.9999	6.57875e-05
MT	10113	10113_A_G	1	2	ADD	144741	-0.270041	0.159903	-1.68877	0.0912653	8	2.63151e-05
MT	15078	15078_A_G	1	2	ADD	144741	-0.714309	0.42301	-1.68863	0.0912923	0.999999	3.28939e-06
MT	8316	8316_T_G	1	2	ADD	144741	0.714115	0.423012	1.68817	0.0913813	0.999999	3.28939e-06
MT	3471	3471_C_T	1	2	ADD	144741	-0.504936	0.299142	-1.68795	0.0914229	1.99999	6.57875e-06
MT	15880	15880_A_G	1	2	ADD	144741	0.142825	0.084622	1.6878	0.0914513	26	8.5524e-05
MT	11395	11395_C_T	1	2	ADD	144741	-0.319191	0.18919	-1.68714	0.0915782	5.99999	1.97363e-05
MT	9218	9218_A_G	1	2	ADD	144741	0.215194	0.127555	1.68707	0.0915923	14	4.60514e-05
MT	11708	11708_A_G	1	2	ADD	144741	0.71351	0.422991	1.68682	0.0916395	0.999999	3.28939e-06
MT	15541	15541_T_C	1	2	ADD	144741	0.12615	0.0747987	1.68652	0.0916969	33.0001	0.00010855
MT	5933	5933_A_T	1	2	ADD	144741	-0.504298	0.299105	-1.68602	0.0917935	1.99999	6.57875e-06
MT	793	793_C_T	1	2	ADD	144741	0.190615	0.113063	1.68592	0.091814	14	4.60514e-05
MT	234	234_A_G	1	2	ADD	144741	0.0427942	0.025406	1.68441	0.0921038	295	0.00097037
MT	15037	15037_C_T	1	2	ADD	144741	-0.205636	0.122122	-1.68386	0.0922109	15	4.93408e-05
MT	2314	2314_C_T	1	2	ADD	144741	-0.711993	0.423023	-1.68311	0.0923562	0.999999	3.28939e-06
MT	7142	7142_T_G	1	2	ADD	144741	0.355971	0.211511	1.68299	0.0923787	4	1.31576e-05
MT	14386	14386_T_G	1	2	ADD	144741	0.71191	0.423018	1.68293	0.0923909	0.999999	3.28939e-06
MT	3423	3423_T_G	1	2	ADD	144741	-0.503152	0.299102	-1.68221	0.0925307	1.99999	6.57875e-06
MT	13632	13632_A_G	1	2	ADD	144741	-0.318014	0.189184	-1.68098	0.0927697	5	1.6447e-05
MT	7403	7403_A_T	1	2	ADD	144741	-0.711048	0.423	-1.68096	0.0927721	0.999999	3.28939e-06
MT	867	867_C_T	1	2	ADD	144741	-0.23704	0.141024	-1.68084	0.0927956	9.99999	3.28938e-05
MT	14413	14413_C_T	1	2	ADD	144741	0.410157	0.244239	1.67933	0.0930901	3	9.86815e-06
MT	13954	13954_C_T	1	2	ADD	144741	0.317667	0.189174	1.67923	0.0931086	5	1.6447e-05
MT	11443	11443_A_G	1	2	ADD	144741	-0.136717	0.0814192	-1.67918	0.0931196	30	9.86815e-05
MT	511	511_C_T	1	2	ADD	144741	0.172235	0.10261	1.67854	0.0932434	17	5.59195e-05
MT	4919	4919_C_T	1	2	ADD	144741	0.410663	0.244663	1.67849	0.0932544	3	9.86815e-06
MT	5063	5063_T_C	1	2	ADD	144741	-0.125534	0.0747911	-1.67847	0.093258	34	0.000111839
MT	15802	15802_A_G	1	2	ADD	144741	0.317479	0.189176	1.67822	0.0933071	5	1.6447e-05
MT	14842	14842_C_T	1	2	ADD	144741	0.709347	0.422973	1.67705	0.0935343	0.999999	3.28939e-06
MT	4602	4602_A_G	1	2	ADD	144741	-0.709258	0.42301	-1.67669	0.0936046	0.999999	3.28939e-06
MT	11224	11224_A_G	1	2	ADD	144741	-0.236387	0.14101	-1.67638	0.0936657	9	2.96045e-05
MT	11848	11848_C_T	1	2	ADD	144741	0.709239	0.423125	1.67619	0.0937028	1.99999	6.57875e-06
MT	7043	7043_C_T	1	2	ADD	144741	-0.501167	0.299116	-1.67549	0.0938399	1.99999	6.57875e-06
MT	15553	15553_G_A	1	2	ADD	144741	0.0389446	0.0232514	1.67493	0.0939494	350	0.00115128
MT	8715	8715_T_C	1	2	ADD	144741	-0.0751285	0.0448664	-1.67449	0.0940358	94	0.000309203
MT	3253	3253_T_C	1	2	ADD	144741	-0.708025	0.422999	-1.67382	0.0941678	0.999999	3.28939e-06
MT	9515	9515_C_T	1	2	ADD	144741	-0.150952	0.0901976	-1.67358	0.0942162	23	7.5656e-05
MT	14674	14674_T_C	1	2	ADD	144741	0.500363	0.299106	1.67286	0.0943571	3	9.86815e-06
MT	12582	12582_A_G	1	2	ADD	144741	0.0541487	0.0323746	1.67257	0.0944146	178	0.00058551
MT	9926	9926_A_G	1	2	ADD	144741	-0.111888	0.0668999	-1.67247	0.0944346	41	0.000134865
MT	10304	10304_T_C	1	2	ADD	144741	-0.196226	0.117329	-1.67244	0.0944403	13	4.2762e-05
MT	16258	16258_A_T	1	2	ADD	144741	0.18267	0.109227	1.6724	0.0944482	15	4.93408e-05
MT	12173	12173_T_C	1	2	ADD	144741	0.176837	0.105763	1.67202	0.0945233	18	5.9209e-05
MT	8557	8557_G_C	1	2	ADD	144741	0.408258	0.244256	1.67143	0.094638	3	9.86815e-06
MT	15461	15461_T_C	1	2	ADD	144741	-0.166496	0.0997129	-1.66976	0.0949699	19	6.24985e-05
MT	7337	7337_G_A	1	2	ADD	144741	-0.0196482	0.011769	-1.66949	0.0950221	1372	0.00451304
MT	10954	10954_C_T	1	2	ADD	144741	-0.223736	0.134029	-1.66931	0.0950587	9.99999	3.28938e-05
MT	3531	3531_G_A	1	2	ADD	144741	0.0254857	0.0152706	1.66893	0.0951324	814	0.00267756
MT	14858	14858_G_A	1	2	ADD	144741	0.126764	0.0759835	1.66832	0.0952554	32	0.00010526
MT	7969	7969_A_G	1	2	ADD	144741	0.499048	0.299263	1.66759	0.0953994	1.99999	6.57875e-06
MT	4140	4140_C_A	1	2	ADD	144741	-0.498777	0.299144	-1.66735	0.0954472	3	9.86815e-06
MT	3537	3537_A_G	1	2	ADD	144741	0.0699026	0.0419414	1.66667	0.0955818	106	0.000348675
MT	3892	3892_A_C	1	2	ADD	144741	-0.70497	0.423012	-1.66655	0.0956062	0.999999	3.28939e-06
MT	3893	3893_C_T	1	2	ADD	144741	-0.70497	0.423012	-1.66655	0.0956062	0.999999	3.28939e-06
MT	3338	3338_T_C	1	2	ADD	144741	0.0448024	0.0268873	1.6663	0.0956554	264.001	0.0008684
MT	7669	7669_C_T	1	2	ADD	144741	-0.176218	0.105767	-1.6661	0.0956958	17	5.59195e-05
MT	7724	7724_A_G	1	2	ADD	144741	0.703547	0.423001	1.66323	0.0962687	0.999999	3.28939e-06
MT	2674	2674_T_C	1	2	ADD	144741	-0.703224	0.422989	-1.66251	0.0964127	0.999999	3.28939e-06
MT	12618	12618_G_A	1	2	ADD	144741	-0.0235079	0.0141407	-1.66243	0.096429	944	0.00310518
MT	11770	11770_T_C	1	2	ADD	144741	0.115512	0.0695539	1.66076	0.0967646	41	0.000134865
MT	9729	9729_C_T	1	2	ADD	144741	-0.314151	0.189182	-1.66058	0.0967998	5	1.6447e-05
MT	3652	3652_A_G	1	2	ADD	144741	-0.350918	0.211514	-1.65908	0.097102	4	1.31576e-05
MT	2281	2281_A_G	1	2	ADD	144741	-0.181103	0.109225	-1.65806	0.0973066	15	4.93408e-05
MT	14416	14416_A_C	1	2	ADD	144741	0.701468	0.423228	1.65742	0.0974362	0.999999	3.28939e-06
MT	592	592_C_T	1	2	ADD	144741	-0.170084	0.102622	-1.65738	0.0974447	17	5.59195e-05
MT	9869	9869_C_T	1	2	ADD	144741	0.350526	0.211517	1.6572	0.0974821	4	1.31576e-05
MT	3745	3745_G_T	1	2	ADD	144741	-0.495838	0.299223	-1.65709	0.097504	1.99999	6.57875e-06
MT	8014	8014_A_C	1	2	ADD	144741	-0.700026	0.423	-1.65491	0.0979457	0.999999	3.28939e-06
MT	12187	12187_C_T	1	2	ADD	144741	0.24751	0.149564	1.65488	0.0979518	8	2.63151e-05
MT	2074	2074_A_G	1	2	ADD	144741	0.494954	0.299116	1.65472	0.0979828	1.99999	6.57875e-06
MT	16305	16305_A_G	1	2	ADD	144741	0.113562	0.068636	1.65456	0.0980169	41	0.000134865
MT	4053	4053_A_G	1	2	ADD	144741	0.264489	0.159897	1.65412	0.0981054	8	2.63151e-05
MT	5705	5705_A_G	1	2	ADD	144741	0.115006	0.0695579	1.65339	0.0982534	37.0001	0.000121707
MT	15352	15352_A_G	1	2	ADD	144741	-0.403763	0.244229	-1.65321	0.09829	3	9.86815e-06
MT	14945	14945_G_T	1	2	ADD	144741	0.698495	0.423044	1.65112	0.0987167	0.999999	3.28939e-06
MT	13434	13434_A_G	1	2	ADD	144741	-0.0391385	0.0237141	-1.65044	0.0988558	332	0.00109208
MT	10220	10220_A_G	1	2	ADD	144741	0.403003	0.244212	1.65022	0.0988997	3	9.86815e-06
MT	13117	13117_A_G	1	2	ADD	144741	0.024347	0.0147577	1.64978	0.0989893	863	0.00283874
MT	9665	9665_A_G	1	2	ADD	144741	0.312075	0.189168	1.64972	0.0990015	5.99999	1.97363e-05
MT	4902	4902_A_G	1	2	ADD	144741	-0.493342	0.299102	-1.64941	0.0990659	1.99999	6.57875e-06
MT	1005	1005_T_C	1	2	ADD	144741	-0.061701	0.0374104	-1.6493	0.0990877	132	0.000434199
MT	6152	6152_T_A	1	2	ADD	144741	-0.493272	0.299102	-1.64918	0.0991136	1.99999	6.57875e-06
MT	13957	13957_G_A	1	2	ADD	144741	-0.34855	0.21154	-1.64768	0.0994204	4	1.31576e-05
MT	12841	12841_A_G	1	2	ADD	144741	-0.263458	0.159909	-1.64755	0.0994463	8	2.63151e-05
MT	14231	14231_T_C	1	2	ADD	144741	-0.348347	0.211504	-1.647	0.0995605	4	1.31576e-05
MT	15507	15507_A_G	1	2	ADD	144741	-0.492626	0.29913	-1.64686	0.0995882	1.99999	6.57875e-06
MT	4768	4768_T_C	1	2	ADD	144741	0.174206	0.105781	1.64685	0.0995905	17	5.59195e-05
MT	12950	12950_A_C	1	2	ADD	144741	-0.062141	0.0377374	-1.64667	0.0996283	133	0.000437488
MT	16214	16214_C_A	1	2	ADD	144741	-0.142171	0.086366	-1.64615	0.0997351	28	9.2103e-05
MT	13359	13359_G_C	1	2	ADD	144741	-0.696315	0.42302	-1.64606	0.0997544	0.999999	3.28939e-06
MT	8234	8234_A_G	1	2	ADD	144741	-0.401849	0.244263	-1.64515	0.0999414	3	9.86815e-06
MT	13943	13943_C_T	1	2	ADD	144741	-0.0891273	0.0541766	-1.64512	0.0999463	66	0.0002171
MT	7004	7004_A_G	1	2	ADD	144741	-0.142073	0.0863676	-1.64498	0.0999766	24.0001	7.89455e-05
MT	2739	2739_T_C	1	2	ADD	144741	0.492	0.299146	1.64468	0.100037	1.99999	6.57875e-06
MT	11293	11293_A_G	1	2	ADD	144741	-0.115972	0.0705166	-1.6446	0.100054	37.9999	0.000124997
MT	6119	6119_C_A	1	2	ADD	144741	0.69551	0.423005	1.64421	0.100134	0.999999	3.28939e-06
MT	5147	5147_G_A	1	2	ADD	144741	0.00781538	0.0047542	1.64389	0.100201	8852	0.0291176
MT	7253	7253_A_G	1	2	ADD	144741	-0.245816	0.149562	-1.64357	0.100266	9	2.96045e-05
MT	455	455_T_C	1	2	ADD	144741	0.219856	0.133775	1.64347	0.100287	11	3.61832e-05
MT	13089	13089_T_C	1	2	ADD	144741	-0.168631	0.102608	-1.64346	0.10029	18	5.9209e-05
MT	3885	3885_C_T	1	2	ADD	144741	0.401196	0.244292	1.64228	0.100535	3	9.86815e-06
MT	338	338_C_T	1	2	ADD	144741	0.076733	0.0467358	1.64185	0.100624	85	0.000279598
MT	4380	4380_C_T	1	2	ADD	144741	-0.694466	0.423097	-1.64139	0.10072	0.999999	3.28939e-06
MT	9088	9088_T_C	1	2	ADD	144741	-0.0903878	0.0550858	-1.64085	0.10083	61	0.000200653
MT	14276	14276_C_T	1	2	ADD	144741	0.490749	0.299115	1.64067	0.100868	1.99999	6.57875e-06
MT	8977	8977_A_G	1	2	ADD	144741	0.693663	0.423012	1.63982	0.101045	0.999999	3.28939e-06
MT	4395	4395_A_G	1	2	ADD	144741	-0.115597	0.0705167	-1.63928	0.101156	40	0.000131575
MT	14713	14713_A_G	1	2	ADD	144741	-0.693143	0.423016	-1.63858	0.101304	0.999999	3.28939e-06
MT	15172	15172_G_A	1	2	ADD	144741	-0.0404124	0.0246672	-1.6383	0.101361	309	0.00101642
MT	3747	3747_C_T	1	2	ADD	144741	-0.309926	0.189201	-1.63808	0.101407	5	1.6447e-05
MT	9843	9843_A_G	1	2	ADD	144741	0.178885	0.109236	1.63761	0.101505	15.9999	5.263e-05
MT	4131	4131_A_G	1	2	ADD	144741	0.0651929	0.0398135	1.63746	0.101537	120	0.000394726
MT	15273	15273_C_T	1	2	ADD	144741	-0.692281	0.423018	-1.63653	0.101731	0.999999	3.28939e-06
MT	8674	8674_A_G	1	2	ADD	144741	-0.185011	0.113056	-1.63646	0.101746	14	4.60514e-05
MT	15631	15631_A_G	1	2	ADD	144741	0.0482208	0.0294754	1.63597	0.101849	218	0.000717085
MT	8648	8648_G_A	1	2	ADD	144741	-0.184741	0.113058	-1.63404	0.102252	14	4.60514e-05
MT	5162	5162_T_C	1	2	ADD	144741	0.0997674	0.0610828	1.63331	0.102405	50	0.000164469
MT	8407	8407_C_T	1	2	ADD	144741	0.69094	0.423037	1.63328	0.102411	0.999999	3.28939e-06
MT	258	258_C_T	1	2	ADD	144741	0.245146	0.150144	1.63274	0.102526	8	2.63151e-05
MT	1762	1762_A_G	1	2	ADD	144741	0.48806	0.299098	1.63178	0.102729	1.99999	6.57875e-06
MT	6077	6077_C_G	1	2	ADD	144741	-0.690235	0.423032	-1.63164	0.102758	0.999999	3.28939e-06
MT	4937	4937_T_C	1	2	ADD	144741	-0.128154	0.0785685	-1.63111	0.10287	28.9999	9.5392e-05
MT	14640	14640_A_G	1	2	ADD	144741	-0.207943	0.127552	-1.63026	0.103049	11	3.61832e-05
MT	264	264_C_T	1	2	ADD	144741	-0.0812803	0.0498653	-1.63	0.103104	75	0.000246704
MT	16219	16219_A_T	1	2	ADD	144741	-0.243767	0.149564	-1.62986	0.103134	8	2.63151e-05
MT	5480	5480_A_C	1	2	ADD	144741	0.184132	0.113057	1.62867	0.103385	14	4.60514e-05
MT	11080	11080_T_C	1	2	ADD	144741	0.207611	0.127549	1.62769	0.103593	12	3.94727e-05
MT	11125	11125_C_T	1	2	ADD	144741	-0.68846	0.422987	-1.62761	0.103609	0.999999	3.28939e-06
MT	13119	13119_C_T	1	2	ADD	144741	-0.486705	0.299113	-1.62716	0.103704	1.99999	6.57875e-06
MT	13176	13176_A_G	1	2	ADD	144741	-0.344057	0.2115	-1.62674	0.103794	4	1.31576e-05
MT	15129	15129_T_C	1	2	ADD	144741	-0.486573	0.299122	-1.62667	0.103809	1.99999	6.57875e-06
MT	16304	16304_T_C	1	2	ADD	144741	0.00625026	0.00384295	1.62642	0.103861	14103	0.0463903
MT	8454	8454_A_G	1	2	ADD	144741	-0.486218	0.299111	-1.62554	0.10405	1.99999	6.57875e-06
MT	15937	15937_A_G	1	2	ADD	144741	-0.0866528	0.0533124	-1.62538	0.104084	65	0.00021381
MT	13761	13761_A_G	1	2	ADD	144741	0.687096	0.423328	1.62308	0.104574	0.999999	3.28939e-06
MT	7698	7698_T_C	1	2	ADD	144741	-0.190195	0.117331	-1.62101	0.105018	14	4.60514e-05
MT	4709	4709_C_T	1	2	ADD	144741	0.259001	0.159913	1.61964	0.105312	8	2.63151e-05
MT	9120	9120_A_G	1	2	ADD	144741	-0.0857453	0.0529494	-1.61938	0.105367	66	0.0002171
MT	6731	6731_T_C	1	2	ADD	144741	0.119225	0.07366	1.61858	0.10554	39	0.000128286
MT	15859	15859_A_G	1	2	ADD	144741	0.0949817	0.0586888	1.6184	0.10558	55.0001	0.000180916
MT	1053	1053_A_T	1	2	ADD	144741	-0.684469	0.423002	-1.61812	0.105638	0.999999	3.28939e-06
MT	4973	4973_T_A	1	2	ADD	144741	-0.684469	0.423002	-1.61812	0.105638	0.999999	3.28939e-06
MT	5300	5300_C_T	1	2	ADD	144741	-0.16133	0.0997073	-1.61804	0.105657	19.9999	6.57875e-05
MT	5097	5097_A_G	1	2	ADD	144741	-0.483972	0.299127	-1.61795	0.105676	1.99999	6.57875e-06
MT	8743	8743_G_A	1	2	ADD	144741	0.161277	0.0997138	1.6174	0.105794	19	6.24985e-05
MT	6278	6278_T_C	1	2	ADD	144741	-0.216355	0.133772	-1.61734	0.105807	11	3.61832e-05
MT	11090	11090_A_T	1	2	ADD	144741	-0.684182	0.423112	-1.61702	0.105875	0.999999	3.28939e-06
MT	1705	1705_A_T	1	2	ADD	144741	0.683596	0.42304	1.61592	0.106115	0.999999	3.28939e-06
MT	7690	7690_C_T	1	2	ADD	144741	0.156816	0.09706	1.61566	0.106169	19	6.24985e-05
MT	5493	5493_T_C	1	2	ADD	144741	-0.112377	0.0695583	-1.61558	0.106188	39	0.000128286
MT	16437	16437_T_C	1	2	ADD	144741	0.683078	0.423013	1.61479	0.106358	0.999999	3.28939e-06
MT	9116	9116_T_C	1	2	ADD	144741	0.0985525	0.0610727	1.61369	0.106596	53	0.000174338
MT	14977	14977_A_G	1	2	ADD	144741	0.68252	0.423003	1.61351	0.106636	0.999999	3.28939e-06
MT	12612	12612_A_C	1	2	ADD	144741	-0.393969	0.244243	-1.61302	0.106742	3	9.86815e-06
MT	11020	11020_A_G	1	2	ADD	144741	0.0809876	0.0502129	1.61288	0.106772	80	0.000263151
MT	11476	11476_C_T	1	2	ADD	144741	0.340887	0.211504	1.61173	0.107024	4	1.31576e-05
MT	13503	13503_C_T	1	2	ADD	144741	-0.681752	0.423027	-1.6116	0.10705	0.999999	3.28939e-06
MT	15664	15664_C_T	1	2	ADD	144741	-0.257637	0.159878	-1.61146	0.107082	7	2.30257e-05
MT	263	263_A_C	1	2	ADD	144741	0.39351	0.244243	1.61114	0.107152	3	9.86815e-06
MT	4843	4843_C_T	1	2	ADD	144741	-0.035063	0.0217639	-1.61106	0.107169	396.999	0.00130588
MT	14560	14560_G_T	1	2	ADD	144741	-0.18898	0.117356	-1.61031	0.107333	14	4.60514e-05
MT	14770	14770_C_T	1	2	ADD	144741	0.0444686	0.0276221	1.60989	0.107423	239	0.000786165
MT	8669	8669_G_C	1	2	ADD	144741	0.340774	0.211736	1.60943	0.107525	5.99999	1.97363e-05
MT	1909	1909_A_G	1	2	ADD	144741	0.481149	0.299103	1.60864	0.107697	1.99999	6.57875e-06
MT	9448	9448_A_G	1	2	ADD	144741	-0.0952702	0.059242	-1.60815	0.107804	55.0001	0.000180916
MT	3759	3759_A_G	1	2	ADD	144741	-0.304226	0.18918	-1.60813	0.10781	5	1.6447e-05
MT	14716	14716_C_T	1	2	ADD	144741	0.680215	0.423009	1.60804	0.107829	0.999999	3.28939e-06
MT	3987	3987_A_G	1	2	ADD	144741	-0.226851	0.141084	-1.60791	0.107856	9.99999	3.28938e-05
MT	14398	14398_A_G	1	2	ADD	144741	-0.3928	0.244389	-1.60727	0.107997	3	9.86815e-06
MT	8577	8577_A_G	1	2	ADD	144741	0.0765179	0.0476116	1.60713	0.108028	81.9999	0.00026973
MT	8382	8382_C_T	1	2	ADD	144741	0.304002	0.189209	1.6067	0.108123	5	1.6447e-05
MT	15283	15283_T_C	1	2	ADD	144741	0.181597	0.113061	1.60619	0.108234	14	4.60514e-05
MT	190	190_C_A	1	2	ADD	144741	0.392172	0.244225	1.60578	0.108323	3	9.86815e-06
MT	16077	16077_A_G	1	2	ADD	144741	-0.0774266	0.0482271	-1.60546	0.108395	81.9999	0.00026973
MT	8813	8813_C_G	1	2	ADD	144741	-0.678918	0.422995	-1.60502	0.108491	0.999999	3.28939e-06
MT	15740	15740_C_T	1	2	ADD	144741	-0.148149	0.0923203	-1.60472	0.108557	23	7.5656e-05
MT	5584	5584_A_G	1	2	ADD	144741	0.256507	0.159897	1.6042	0.108671	7	2.30257e-05
MT	12454	12454_G_A	1	2	ADD	144741	0.092353	0.0575811	1.60388	0.108743	59	0.000194074
MT	9944	9944_T_C	1	2	ADD	144741	-0.128172	0.0799514	-1.60312	0.108911	28.9999	9.5392e-05
MT	9670	9670_A_G	1	2	ADD	144741	0.039932	0.0249114	1.60296	0.108945	303	0.000996685
MT	5018	5018_A_G	1	2	ADD	144741	0.479123	0.299115	1.6018	0.109202	3	9.86815e-06
MT	10654	10654_C_T	1	2	ADD	144741	0.108496	0.0677473	1.60147	0.109274	40	0.000131575
MT	336	336_A_G	1	2	ADD	144741	-0.677662	0.423151	-1.60147	0.109275	0.999999	3.28939e-06
MT	8393	8393_C_T	1	2	ADD	144741	0.0199138	0.0124357	1.60135	0.109302	1224	0.00402621
MT	10203	10203_G_A	1	2	ADD	144741	0.074348	0.0464495	1.60062	0.109463	88	0.000289466
MT	9186	9186_C_A	1	2	ADD	144741	-0.239374	0.149582	-1.60028	0.109538	8	2.63151e-05
MT	15121	15121_A_G	1	2	ADD	144741	-0.676924	0.42303	-1.60018	0.109561	0.999999	3.28939e-06
MT	3865	3865_A_G	1	2	ADD	144741	0.0881196	0.0550877	1.59962	0.109685	59.9999	0.000197363
MT	14881	14881_C_G	1	2	ADD	144741	0.676422	0.423022	1.59902	0.109818	0.999999	3.28939e-06
MT	15604	15604_C_T	1	2	ADD	144741	0.121372	0.0759912	1.59719	0.110226	32	0.00010526
MT	10601	10601_T_A	1	2	ADD	144741	0.675673	0.423046	1.59716	0.110231	0.999999	3.28939e-06
MT	15104	15104_C_T	1	2	ADD	144741	-0.137919	0.0863735	-1.59678	0.110317	24.0001	7.89455e-05
MT	15194	15194_C_T	1	2	ADD	144741	-0.255315	0.159894	-1.59678	0.110318	7	2.30257e-05
MT	9647	9647_T_C	1	2	ADD	144741	-0.085806	0.0537401	-1.59669	0.110338	68.9999	0.000226967
MT	5408	5408_A_G	1	2	ADD	144741	0.097501	0.0610711	1.59652	0.110376	50.9999	0.000167759
MT	5483	5483_T_C	1	2	ADD	144741	-0.058582	0.0367011	-1.59619	0.110448	145	0.000476961
MT	11134	11134_A_G	1	2	ADD	144741	-0.275627	0.172692	-1.59606	0.110478	5.99999	1.97363e-05
MT	5936	5936_C_T	1	2	ADD	144741	0.67508	0.423005	1.59591	0.11051	0.999999	3.28939e-06
MT	8971	8971_C_T	1	2	ADD	144741	-0.477312	0.299118	-1.59573	0.110551	1.99999	6.57875e-06
MT	8078	8078_G_A	1	2	ADD	144741	-0.121217	0.0759872	-1.59524	0.110662	34	0.000111839
MT	6977	6977_A_G	1	2	ADD	144741	-0.301713	0.189213	-1.59457	0.110811	5	1.6447e-05
MT	3957	3957_A_G	1	2	ADD	144741	-0.389168	0.244245	-1.59335	0.111083	3	9.86815e-06
MT	13650	13650_C_T	1	2	ADD	144741	0.0400584	0.0251501	1.59277	0.111214	298.999	0.000983525
MT	8386	8386_C_T	1	2	ADD	144741	0.12967	0.0814161	1.59268	0.111234	28	9.2103e-05
MT	8567	8567_T_C	1	2	ADD	144741	0.0961685	0.0604536	1.59078	0.111661	49	0.00016118
MT	1508	1508_C_T	1	2	ADD	144741	-0.0982036	0.0617342	-1.59075	0.111669	48	0.000157891
MT	14013	14013_A_G	1	2	ADD	144741	-0.140143	0.0882123	-1.58871	0.112129	27	8.88135e-05
MT	2083	2083_T_C	1	2	ADD	144741	0.0659186	0.0414977	1.58849	0.112179	115	0.000378279
MT	9428	9428_T_C	1	2	ADD	144741	-0.0797375	0.0502159	-1.58789	0.112313	74	0.000243414
MT	1764	1764_C_T	1	2	ADD	144741	0.474732	0.299198	1.58668	0.112587	1.99999	6.57875e-06
MT	16235	16235_A_G	1	2	ADD	144741	-0.0200423	0.0126413	-1.58547	0.112863	1182	0.00388806
MT	11315	11315_C_T	1	2	ADD	144741	-0.167671	0.105769	-1.58526	0.112909	17	5.59195e-05
MT	15658	15658_C_T	1	2	ADD	144741	0.108808	0.0686383	1.58524	0.112915	42.0001	0.000138154
MT	12387	12387_C_T	1	2	ADD	144741	-0.173222	0.109278	-1.58514	0.112936	15	4.93408e-05
MT	12711	12711_A_G	1	2	ADD	144741	-0.335074	0.211509	-1.58421	0.113148	4	1.31576e-05
MT	6824	6824_C_T	1	2	ADD	144741	0.202006	0.127552	1.58372	0.11326	11	3.61832e-05
MT	13285	13285_A_G	1	2	ADD	144741	-0.172973	0.109226	-1.58362	0.113282	15.9999	5.263e-05
MT	16325	16325_T_C	1	2	ADD	144741	0.023058	0.0145616	1.58348	0.113315	901.001	0.00296374
MT	6224	6224_C_A	1	2	ADD	144741	0.669657	0.423007	1.58309	0.113404	0.999999	3.28939e-06
MT	3444	3444_A_T	1	2	ADD	144741	-0.298992	0.189176	-1.5805	0.113995	5	1.6447e-05
MT	6662	6662_A_G	1	2	ADD	144741	0.385757	0.244254	1.57933	0.114264	3	9.86815e-06
MT	13680	13680_C_T	1	2	ADD	144741	-0.0188592	0.0119425	-1.57916	0.114301	1325	0.00435844
MT	3355	3355_A_G	1	2	ADD	144741	-0.081023	0.0513116	-1.57904	0.11433	74	0.000243414
MT	10688	10688_G_T	1	2	ADD	144741	0.669657	0.424177	1.57872	0.114403	1.99999	6.57875e-06
MT	2195	2195_A_G	1	2	ADD	144741	0.667212	0.423029	1.57723	0.114746	1.99999	6.57875e-06
MT	5354	5354_C_T	1	2	ADD	144741	-0.161618	0.102611	-1.57506	0.115245	17	5.59195e-05
MT	12954	12954_T_C	1	2	ADD	144741	-0.0348114	0.0221104	-1.57444	0.115389	452.001	0.0014868
MT	2070	2070_C_A	1	2	ADD	144741	0.664949	0.423043	1.57182	0.115994	0.999999	3.28939e-06
MT	15670	15670_T_C	1	2	ADD	144741	-0.0419397	0.0266822	-1.57182	0.115994	263	0.00086511
MT	14470	14470_T_C	1	2	ADD	144741	0.0130621	0.00831025	1.57181	0.115998	2777.01	0.00913465
MT	16114	16114_C_G	1	2	ADD	144741	0.22163	0.141011	1.57173	0.116016	9.99999	3.28938e-05
MT	8473	8473_T_C	1	2	ADD	144741	0.0164538	0.0104695	1.57159	0.116047	1717.01	0.0056479
MT	226	226_T_C	1	2	ADD	144741	0.0193043	0.012295	1.57009	0.116395	1249	0.00410844
MT	7559	7559_A_G	1	2	ADD	144741	0.0237487	0.0151274	1.56991	0.116439	822	0.00270388
MT	11584	11584_C_T	1	2	ADD	144741	0.664053	0.42301	1.56983	0.116458	0.999999	3.28939e-06
MT	4790	4790_A_T	1	2	ADD	144741	-0.115622	0.0736584	-1.5697	0.116486	34	0.000111839
MT	8512	8512_A_G	1	2	ADD	144741	-0.0227237	0.0144776	-1.56957	0.116517	903	0.00297031
MT	15169	15169_A_G	1	2	ADD	144741	-0.331884	0.211497	-1.56921	0.116601	4	1.31576e-05
MT	2157	2157_T_C	1	2	ADD	144741	0.383168	0.24423	1.56888	0.116679	3	9.86815e-06
MT	8822	8822_C_A	1	2	ADD	144741	0.331826	0.211507	1.56887	0.11668	4	1.31576e-05
MT	4702	4702_A_G	1	2	ADD	144741	0.13015	0.082971	1.56862	0.116738	27	8.88135e-05
MT	15184	15184_T_C	1	2	ADD	144741	0.107648	0.0686319	1.56848	0.116772	40	0.000131575
MT	11677	11677_C_T	1	2	ADD	144741	0.152116	0.0970485	1.56742	0.117018	19.9999	6.57875e-05
MT	15804	15804_T_C	1	2	ADD	144741	0.0746245	0.0476112	1.56737	0.11703	81.9999	0.00026973
MT	16173	16173_C_T	1	2	ADD	144741	-0.0690739	0.0441237	-1.56546	0.117477	99.0001	0.00032565
MT	12290	12290_A_G	1	2	ADD	144741	-0.662216	0.423024	-1.56544	0.117483	0.999999	3.28939e-06
MT	279	279_T_C	1	2	ADD	144741	0.0308442	0.0197136	1.56462	0.117675	480	0.00157891
MT	1284	1284_T_C	1	2	ADD	144741	-0.059227	0.0378558	-1.56454	0.117693	131	0.000430909
MT	12810	12810_A_G	1	2	ADD	144741	0.0295958	0.018919	1.56434	0.117739	530	0.00174337
MT	15139	15139_T_C	1	2	ADD	144741	-0.0619824	0.0396463	-1.56339	0.117964	121	0.000398016
MT	11557	11557_A_G	1	2	ADD	144741	-0.249945	0.159915	-1.56299	0.118057	7	2.30257e-05
MT	15072	15072_A_G	1	2	ADD	144741	-0.26991	0.172695	-1.56293	0.118071	5.99999	1.97363e-05
MT	15433	15433_C_T	1	2	ADD	144741	-0.183365	0.117325	-1.56287	0.118085	15	4.93408e-05
MT	11842	11842_A_G	1	2	ADD	144741	0.233774	0.149582	1.56285	0.118091	8	2.63151e-05
MT	9245	9245_C_T	1	2	ADD	144741	0.381693	0.244233	1.56282	0.118096	3	9.86815e-06
MT	4529	4529_A_G	1	2	ADD	144741	-0.467428	0.299112	-1.56272	0.11812	1.99999	6.57875e-06
MT	16296	16296_C_T	1	2	ADD	144741	0.00774315	0.00496581	1.55929	0.118929	8083	0.0265881
MT	5277	5277_T_C	1	2	ADD	144741	0.0256991	0.0164815	1.55927	0.118935	699	0.00229928
MT	4033	4033_C_T	1	2	ADD	144741	0.32961	0.211511	1.55836	0.119151	4	1.31576e-05
MT	12369	12369_C_T	1	2	ADD	144741	-0.164822	0.105774	-1.55825	0.119177	17	5.59195e-05
MT	13151	13151_T_C	1	2	ADD	144741	-0.465967	0.299109	-1.55785	0.119272	1.99999	6.57875e-06
MT	14954	14954_A_T	1	2	ADD	144741	0.658833	0.422983	1.55759	0.119334	0.999999	3.28939e-06
MT	8423	8423_C_T	1	2	ADD	144741	-0.65892	0.423049	-1.55755	0.119342	1.99999	6.57875e-06
MT	10834	10834_C_T	1	2	ADD	144741	0.18273	0.117333	1.55737	0.119386	14	4.60514e-05
MT	6275	6275_A_G	1	2	ADD	144741	0.329359	0.211505	1.55721	0.119422	4	1.31576e-05
MT	13183	13183_A_C	1	2	ADD	144741	0.329215	0.211516	1.55645	0.119602	4	1.31576e-05
MT	2528	2528_G_A	1	2	ADD	144741	-0.465591	0.299163	-1.55631	0.119636	1.99999	6.57875e-06
MT	13708	13708_G_A	1	2	ADD	144741	-0.00516663	0.00332183	-1.55536	0.119863	19590	0.064439
MT	15174	15174_C_T	1	2	ADD	144741	0.248572	0.159893	1.55461	0.120041	8	2.63151e-05
MT	8862	8862_A_G	1	2	ADD	144741	-0.232289	0.149557	-1.55318	0.120381	8	2.63151e-05
MT	10721	10721_A_G	1	2	ADD	144741	0.268212	0.172694	1.55311	0.1204	5.99999	1.97363e-05
MT	7360	7360_A_G	1	2	ADD	144741	-0.379282	0.244234	-1.55294	0.120439	3	9.86815e-06
MT	9338	9338_A_T	1	2	ADD	144741	0.248162	0.15989	1.55208	0.120646	7	2.30257e-05
MT	15571	15571_A_G	1	2	ADD	144741	0.65634	0.422992	1.55166	0.120746	0.999999	3.28939e-06
MT	3278	3278_T_C	1	2	ADD	144741	-0.102522	0.0660827	-1.55142	0.120803	41	0.000134865
MT	11674	11674_C_A	1	2	ADD	144741	-0.328122	0.211511	-1.55132	0.120826	4	1.31576e-05
MT	6756	6756_T_C	1	2	ADD	144741	-0.293402	0.189174	-1.55096	0.120913	5	1.6447e-05
MT	14530	14530_T_C	1	2	ADD	144741	-0.0463056	0.0298616	-1.55067	0.120982	208.001	0.000684195
MT	3873	3873_A_G	1	2	ADD	144741	-0.218737	0.141067	-1.55059	0.121002	9	2.96045e-05
MT	3960	3960_C_A	1	2	ADD	144741	-0.655431	0.422997	-1.54949	0.121265	0.999999	3.28939e-06
MT	6039	6039_A_G	1	2	ADD	144741	-0.655392	0.422993	-1.54942	0.121284	0.999999	3.28939e-06
MT	10327	10327_C_T	1	2	ADD	144741	-0.463426	0.299162	-1.54908	0.121365	1.99999	6.57875e-06
MT	7844	7844_A_G	1	2	ADD	144741	-0.146544	0.0946062	-1.54899	0.121387	21	6.9077e-05
MT	8093	8093_T_C	1	2	ADD	144741	0.110737	0.0715155	1.54843	0.12152	37.9999	0.000124997
MT	9614	9614_A_G	1	2	ADD	144741	0.189102	0.122217	1.54726	0.121803	12	3.94727e-05
MT	9029	9029_A_G	1	2	ADD	144741	-0.267314	0.172825	-1.54674	0.121929	7	2.30257e-05
MT	5263	5263_C_T	1	2	ADD	144741	0.0332623	0.0215082	1.54649	0.121988	402	0.00132234
MT	6587	6587_C_T	1	2	ADD	144741	0.109042	0.0705177	1.54631	0.122033	39	0.000128286
MT	10400	10400_C_T	1	2	ADD	144741	-0.0305547	0.0197648	-1.54591	0.122128	514	0.00169075
MT	9708	9708_T_C	1	2	ADD	144741	-0.0534293	0.0345649	-1.54577	0.122163	162	0.00053288
MT	323	323_G_A	1	2	ADD	144741	0.377454	0.24422	1.54555	0.122215	3	9.86815e-06
MT	11347	11347_A_G	1	2	ADD	144741	-0.2471	0.159907	-1.54528	0.122281	7	2.30257e-05
MT	1310	1310_C_T	1	2	ADD	144741	0.266849	0.172689	1.54526	0.122287	5.99999	1.97363e-05
MT	5324	5324_C_T	1	2	ADD	144741	-0.461992	0.29911	-1.54455	0.122456	1.99999	6.57875e-06
MT	13881	13881_C_T	1	2	ADD	144741	-0.163322	0.105766	-1.54418	0.122546	18	5.9209e-05
MT	14659	14659_C_T	1	2	ADD	144741	0.103297	0.0669012	1.54403	0.122583	44	0.000144733
MT	794	794_T_C	1	2	ADD	144741	-0.142538	0.0923232	-1.54391	0.122613	23	7.5656e-05
MT	7061	7061_A_T	1	2	ADD	144741	-0.65314	0.423094	-1.54372	0.122657	0.999999	3.28939e-06
MT	11260	11260_T_G	1	2	ADD	144741	0.65293	0.422993	1.54359	0.122689	0.999999	3.28939e-06
MT	14065	14065_A_G	1	2	ADD	144741	-0.266515	0.172694	-1.54328	0.122765	7	2.30257e-05
MT	14325	14325_T_C	1	2	ADD	144741	0.0555938	0.0360291	1.54303	0.122827	144	0.000473672
MT	3939	3939_C_T	1	2	ADD	144741	0.461524	0.299113	1.54298	0.122839	1.99999	6.57875e-06
MT	2829	2829_C_A	1	2	ADD	144741	-0.461511	0.299125	-1.54287	0.122865	1.99999	6.57875e-06
MT	12912	12912_C_T	1	2	ADD	144741	0.652392	0.423021	1.54222	0.123022	0.999999	3.28939e-06
MT	14914	14914_A_G	1	2	ADD	144741	0.0871955	0.0565439	1.54209	0.123055	58	0.000190785
MT	16176	16176_C_A	1	2	ADD	144741	-0.0669086	0.0433975	-1.54176	0.123133	102	0.000335517
MT	15226	15226_A_C	1	2	ADD	144741	-0.651969	0.42305	-1.54112	0.123291	0.999999	3.28939e-06
MT	3576	3576_C_T	1	2	ADD	144741	-0.326206	0.211706	-1.54085	0.123357	4	1.31576e-05
MT	3116	3116_C_T	1	2	ADD	144741	0.0296088	0.0192212	1.54043	0.123458	506	0.00166443
MT	13203	13203_A_G	1	2	ADD	144741	0.0509095	0.0330553	1.54013	0.123531	179	0.0005888
MT	3385	3385_A_G	1	2	ADD	144741	0.246231	0.159886	1.54004	0.123552	7	2.30257e-05
MT	15454	15454_T_A	1	2	ADD	144741	0.291167	0.189196	1.53897	0.123814	5	1.6447e-05
MT	4500	4500_T_A	1	2	ADD	144741	-0.216995	0.141023	-1.53872	0.123876	9	2.96045e-05
MT	3368	3368_T_C	1	2	ADD	144741	-0.0939308	0.0610717	-1.53804	0.124041	50.9999	0.000167759
MT	12058	12058_A_G	1	2	ADD	144741	0.655604	0.426303	1.53788	0.12408	0.999999	3.28939e-06
MT	6581	6581_A_G	1	2	ADD	144741	-0.26556	0.172694	-1.53775	0.124113	7	2.30257e-05
MT	11145	11145_C_G	1	2	ADD	144741	-0.650357	0.422986	-1.53754	0.124164	0.999999	3.28939e-06
MT	9010	9010_G_A	1	2	ADD	144741	0.11306	0.0736491	1.53511	0.124758	35	0.000115128
MT	2885	2885_T_C	1	2	ADD	144741	0.0471158	0.0307008	1.53468	0.124865	198	0.0006513
MT	5995	5995_C_T	1	2	ADD	144741	0.29035	0.189213	1.53452	0.124905	5	1.6447e-05
MT	6636	6636_A_G	1	2	ADD	144741	0.648853	0.422999	1.53393	0.125048	0.999999	3.28939e-06
MT	2531	2531_T_A	1	2	ADD	144741	-0.648713	0.423007	-1.53357	0.125137	0.999999	3.28939e-06
MT	3488	3488_T_C	1	2	ADD	144741	-0.648579	0.422981	-1.53335	0.125191	0.999999	3.28939e-06
MT	14827	14827_C_A	1	2	ADD	144741	0.647978	0.423002	1.53185	0.12556	0.999999	3.28939e-06
MT	8527	8527_A_G	1	2	ADD	144741	0.20491	0.133801	1.53145	0.12566	11	3.61832e-05
MT	1676	1676_A_G	1	2	ADD	144741	-0.0715673	0.0467328	-1.53141	0.125669	89	0.000292756
MT	7884	7884_T_C	1	2	ADD	144741	-0.647528	0.422997	-1.53081	0.125818	0.999999	3.28939e-06
MT	14416	14416_A_G	1	2	ADD	144741	0.457862	0.299101	1.53079	0.125823	1.99999	6.57875e-06
MT	6206	6206_C_T	1	2	ADD	144741	0.647483	0.422993	1.53072	0.125841	0.999999	3.28939e-06
MT	11104	11104_A_G	1	2	ADD	144741	0.64907	0.4241	1.53047	0.125904	0.999999	3.28939e-06
MT	4013	4013_C_T	1	2	ADD	144741	-0.373981	0.244399	-1.53021	0.125968	3	9.86815e-06
MT	6747	6747_T_C	1	2	ADD	144741	-0.457634	0.299096	-1.53006	0.126005	1.99999	6.57875e-06
MT	241	241_A_G	1	2	ADD	144741	-0.11101	0.0725578	-1.52995	0.126031	35	0.000115128
MT	2766	2766_C_A	1	2	ADD	144741	-0.215902	0.141124	-1.52987	0.126051	9	2.96045e-05
MT	12940	12940_G_A	1	2	ADD	144741	0.079642	0.0520816	1.52918	0.126222	70	0.000230257
MT	8839	8839_G_A	1	2	ADD	144741	-0.0354953	0.0232148	-1.529	0.126267	354.999	0.00116773
MT	7637	7637_G_A	1	2	ADD	144741	0.215453	0.141001	1.52803	0.126508	11	3.61832e-05
MT	13113	13113_A_G	1	2	ADD	144741	-0.134754	0.0882212	-1.52746	0.126649	24.0001	7.89455e-05
MT	6340	6340_C_T	1	2	ADD	144741	0.0519301	0.0339986	1.52742	0.126659	159.999	0.0005263
MT	15028	15028_C_A	1	2	ADD	144741	0.0270921	0.0177414	1.52705	0.12675	599.999	0.00197363
MT	3666	3666_G_A	1	2	ADD	144741	0.0312555	0.020469	1.52696	0.126772	448	0.00147364
MT	13516	13516_C_T	1	2	ADD	144741	-0.288582	0.189177	-1.52546	0.127147	5	1.6447e-05
MT	537	537_C_G	1	2	ADD	144741	-0.243911	0.159899	-1.52541	0.127159	7	2.30257e-05
MT	2120	2120_G_A	1	2	ADD	144741	0.0750291	0.0491901	1.52529	0.127189	79	0.000259862
MT	10070	10070_C_G	1	2	ADD	144741	-0.644974	0.422996	-1.52477	0.127317	0.999999	3.28939e-06
MT	10184	10184_C_T	1	2	ADD	144741	0.644988	0.423041	1.52465	0.12735	0.999999	3.28939e-06
MT	7684	7684_T_C	1	2	ADD	144741	0.131664	0.0863582	1.52463	0.127354	26	8.5524e-05
MT	15488	15488_G_A	1	2	ADD	144741	0.104618	0.0686532	1.52386	0.127545	42.0001	0.000138154
MT	6347	6347_C_A	1	2	ADD	144741	0.227876	0.149563	1.52361	0.127608	8	2.63151e-05
MT	8569	8569_C_T	1	2	ADD	144741	-0.64489	0.423294	-1.5235	0.127635	0.999999	3.28939e-06
MT	8785	8785_C_G	1	2	ADD	144741	0.646616	0.424503	1.52323	0.127703	0.999999	3.28939e-06
MT	16255	16255_G_T	1	2	ADD	144741	0.646616	0.424503	1.52323	0.127703	0.999999	3.28939e-06
MT	5775	5775_T_C	1	2	ADD	144741	0.147799	0.097063	1.52271	0.127834	21	6.9077e-05
MT	1589	1589_C_T	1	2	ADD	144741	0.643748	0.422999	1.52187	0.128045	0.999999	3.28939e-06
MT	10253	10253_T_C	1	2	ADD	144741	-0.134146	0.0882151	-1.52066	0.128347	24.9999	8.22345e-05
MT	13239	13239_C_T	1	2	ADD	144741	-0.203343	0.133782	-1.51996	0.128523	11	3.61832e-05
MT	5957	5957_A_G	1	2	ADD	144741	0.227277	0.149568	1.51956	0.128625	8	2.63151e-05
MT	2380	2380_C_T	1	2	ADD	144741	-0.131235	0.0863659	-1.51953	0.128632	24.0001	7.89455e-05
MT	15483	15483_C_T	1	2	ADD	144741	-0.321244	0.2115	-1.51888	0.128794	4	1.31576e-05
MT	16221	16221_C_T	1	2	ADD	144741	-0.0204522	0.0134675	-1.51864	0.128855	1044	0.00343412
MT	5486	5486_C_T	1	2	ADD	144741	0.453941	0.299118	1.5176	0.129118	1.99999	6.57875e-06
MT	3528	3528_C_A	1	2	ADD	144741	0.453856	0.299117	1.51732	0.129189	1.99999	6.57875e-06
MT	13339	13339_T_C	1	2	ADD	144741	-0.641773	0.422978	-1.51727	0.1292	0.999999	3.28939e-06
MT	15634	15634_A_G	1	2	ADD	144741	0.121258	0.0799513	1.51665	0.129357	28.9999	9.5392e-05
MT	509	509_C_T	1	2	ADD	144741	0.20281	0.133768	1.51613	0.12949	11	3.61832e-05
MT	12861	12861_C_T	1	2	ADD	144741	-0.370039	0.244214	-1.51522	0.129718	3	9.86815e-06
MT	14417	14417_A_G	1	2	ADD	144741	-0.155459	0.102604	-1.51514	0.129739	18	5.9209e-05
MT	12366	12366_A_G	1	2	ADD	144741	-0.0637941	0.0421119	-1.51487	0.129808	111	0.000365122
MT	15952	15952_C_T	1	2	ADD	144741	0.640629	0.423015	1.51443	0.129918	0.999999	3.28939e-06
MT	280	280_C_G	1	2	ADD	144741	-0.102576	0.0677427	-1.51419	0.129979	42.0001	0.000138154
MT	12331	12331_A_G	1	2	ADD	144741	0.0800814	0.0528927	1.51403	0.130019	68.9999	0.000226967
MT	6935	6935_C_T	1	2	ADD	144741	0.0519716	0.0343339	1.51371	0.130102	155	0.000509855
MT	14461	14461_T_C	1	2	ADD	144741	-0.261322	0.172697	-1.51318	0.130235	7	2.30257e-05
MT	2360	2360_T_C	1	2	ADD	144741	-0.319991	0.211498	-1.51297	0.130289	5	1.6447e-05
MT	10727	10727_C_T	1	2	ADD	144741	0.113185	0.0748101	1.51297	0.13029	35	0.000115128
MT	12798	12798_C_T	1	2	ADD	144741	0.369374	0.244227	1.51243	0.130428	3	9.86815e-06
MT	11635	11635_C_T	1	2	ADD	144741	-0.213248	0.14101	-1.51229	0.130462	9	2.96045e-05
MT	12570	12570_A_G	1	2	ADD	144741	-0.0607344	0.0401686	-1.51199	0.130539	120	0.000394726
MT	2836	2836_C_A	1	2	ADD	144741	-0.452208	0.299119	-1.5118	0.130588	1.99999	6.57875e-06
MT	12402	12402_C_T	1	2	ADD	144741	-0.369163	0.24423	-1.51154	0.130654	3	9.86815e-06
MT	9383	9383_C_T	1	2	ADD	144741	0.142963	0.0946069	1.51113	0.130758	22	7.23665e-05
MT	9175	9175_C_T	1	2	ADD	144741	0.638528	0.423032	1.50941	0.131196	0.999999	3.28939e-06
MT	16173	16173_C_A	1	2	ADD	144741	0.451438	0.299105	1.5093	0.131225	3	9.86815e-06
MT	185	185_G_A	1	2	ADD	144741	-0.0064438	0.00426971	-1.50919	0.131253	11122	0.0365846
MT	16328	16328_C_T	1	2	ADD	144741	0.368389	0.24424	1.50831	0.131479	3	9.86815e-06
MT	15247	15247_C_G	1	2	ADD	144741	-0.225443	0.14955	-1.50748	0.13169	9	2.96045e-05
MT	1513	1513_A_G	1	2	ADD	144741	-0.637557	0.423001	-1.50722	0.131756	0.999999	3.28939e-06
MT	12073	12073_C_T	1	2	ADD	144741	-0.637711	0.42312	-1.50716	0.131771	0.999999	3.28939e-06
MT	2160	2160_A_G	1	2	ADD	144741	-0.107769	0.0715101	-1.50704	0.131802	37.0001	0.000121707
MT	11074	11074_C_A	1	2	ADD	144741	-0.637353	0.422986	-1.50679	0.131866	0.999999	3.28939e-06
MT	10698	10698_C_T	1	2	ADD	144741	-0.12042	0.0799539	-1.50612	0.132038	28.9999	9.5392e-05
MT	13148	13148_C_A	1	2	ADD	144741	0.259657	0.172696	1.50355	0.1327	5.99999	1.97363e-05
MT	2628	2628_T_C	1	2	ADD	144741	0.0873653	0.0581152	1.50331	0.132761	55.9999	0.000184206
MT	8895	8895_T_C	1	2	ADD	144741	0.110704	0.0736459	1.50319	0.132791	34	0.000111839
MT	10987	10987_A_G	1	2	ADD	144741	-0.63586	0.423049	-1.50304	0.13283	0.999999	3.28939e-06
MT	11305	11305_T_C	1	2	ADD	144741	0.191698	0.127571	1.50268	0.132923	12	3.94727e-05
MT	4577	4577_C_T	1	2	ADD	144741	0.0501331	0.0333674	1.50246	0.132981	169	0.000555905
MT	9240	9240_A_G	1	2	ADD	144741	-0.449399	0.299124	-1.50238	0.133	1.99999	6.57875e-06
MT	10366	10366_C_T	1	2	ADD	144741	-0.635519	0.423009	-1.50238	0.133002	0.999999	3.28939e-06
MT	56	56_A_T	1	2	ADD	144741	0.224507	0.149561	1.50111	0.13333	8	2.63151e-05
MT	12291	12291_T_C	1	2	ADD	144741	-0.449005	0.299119	-1.50109	0.133334	1.99999	6.57875e-06
MT	13395	13395_A_G	1	2	ADD	144741	-0.0565992	0.0377067	-1.50104	0.133348	133	0.000437488
MT	9844	9844_C_T	1	2	ADD	144741	-0.183261	0.122125	-1.5006	0.13346	12	3.94727e-05
MT	14209	14209_A_T	1	2	ADD	144741	0.21156	0.141119	1.49916	0.133835	9.99999	3.28938e-05
MT	16217	16217_T_C	1	2	ADD	144741	0.0595624	0.0397334	1.49905	0.133863	121	0.000398016
MT	9779	9779_C_T	1	2	ADD	144741	0.283389	0.189199	1.49784	0.134177	5	1.6447e-05
MT	6371	6371_C_T	1	2	ADD	144741	0.0140857	0.00940412	1.49782	0.134182	2160.01	0.0071051
MT	16146	16146_A_T	1	2	ADD	144741	-0.63322	0.423026	-1.49688	0.134426	1.99999	6.57875e-06
MT	15837	15837_T_C	1	2	ADD	144741	0.447667	0.299109	1.49667	0.134481	1.99999	6.57875e-06
MT	8397	8397_C_T	1	2	ADD	144741	0.632934	0.423006	1.49628	0.134584	0.999999	3.28939e-06
MT	12178	12178_C_T	1	2	ADD	144741	-0.111865	0.0747947	-1.49563	0.134753	37.0001	0.000121707
MT	13535	13535_A_G	1	2	ADD	144741	0.148978	0.0997038	1.49421	0.135124	23	7.5656e-05
MT	9653	9653_T_C	1	2	ADD	144741	-0.066644	0.0446046	-1.49411	0.13515	92	0.000302623
MT	7361	7361_A_G	1	2	ADD	144741	-0.631957	0.422978	-1.49407	0.13516	1.99999	6.57875e-06
MT	14800	14800_C_A	1	2	ADD	144741	0.446802	0.299116	1.49374	0.135245	1.99999	6.57875e-06
MT	3305	3305_A_T	1	2	ADD	144741	0.631845	0.423018	1.49366	0.135267	0.999999	3.28939e-06
MT	7649	7649_A_G	1	2	ADD	144741	0.148885	0.0997157	1.4931	0.135414	18	5.9209e-05
MT	8108	8108_A_G	1	2	ADD	144741	0.199704	0.133763	1.49297	0.135446	9.99999	3.28938e-05
MT	64	64_C_A	1	2	ADD	144741	0.632532	0.423715	1.49282	0.135486	0.999999	3.28939e-06
MT	752	752_C_A	1	2	ADD	144741	0.632532	0.423715	1.49282	0.135486	0.999999	3.28939e-06
MT	15508	15508_C_T	1	2	ADD	144741	-0.210336	0.141023	-1.49151	0.135831	9.99999	3.28938e-05
MT	5087	5087_T_C	1	2	ADD	144741	0.168536	0.113062	1.49065	0.136056	14	4.60514e-05
MT	7757	7757_G_A	1	2	ADD	144741	0.19009	0.127548	1.49035	0.136135	11	3.61832e-05
MT	14489	14489_C_G	1	2	ADD	144741	-0.630064	0.423015	-1.48946	0.136369	0.999999	3.28939e-06
MT	6489	6489_C_A	1	2	ADD	144741	0.025058	0.0168265	1.4892	0.136437	671	0.00220718
MT	14113	14113_T_C	1	2	ADD	144741	0.630041	0.423324	1.48832	0.136669	0.999999	3.28939e-06
MT	7471	7471_C_T	1	2	ADD	144741	-0.0656664	0.0441254	-1.48818	0.136706	99.0001	0.00032565
MT	5450	5450_C_A	1	2	ADD	144741	-0.445077	0.299103	-1.48804	0.136742	1.99999	6.57875e-06
MT	3396	3396_T_C	1	2	ADD	144741	-0.039915	0.0268361	-1.48736	0.136922	265.001	0.00087169
MT	15103	15103_C_T	1	2	ADD	144741	0.237901	0.159966	1.4872	0.136964	7	2.30257e-05
MT	9861	9861_T_C	1	2	ADD	144741	-0.0659794	0.044365	-1.4872	0.136965	98	0.00032236
MT	11167	11167_A_G	1	2	ADD	144741	-0.0576894	0.0388001	-1.48683	0.137061	130	0.00042762
MT	1544	1544_A_G	1	2	ADD	144741	-0.62866	0.422989	-1.48623	0.13722	0.999999	3.28939e-06
MT	953	953_T_C	1	2	ADD	144741	-0.256585	0.172731	-1.48546	0.137424	5.99999	1.97363e-05
MT	813	813_A_G	1	2	ADD	144741	-0.0545439	0.0367211	-1.48536	0.137451	139	0.000457225
MT	9621	9621_G_A	1	2	ADD	144741	0.0721857	0.0486457	1.48391	0.137835	79	0.000259862
MT	8152	8152_G_T	1	2	ADD	144741	-0.627622	0.422998	-1.48375	0.137879	0.999999	3.28939e-06
MT	6419	6419_A_G	1	2	ADD	144741	0.189236	0.127561	1.4835	0.137944	12	3.94727e-05
MT	10867	10867_C_T	1	2	ADD	144741	-0.221622	0.149602	-1.48141	0.138499	8	2.63151e-05
MT	8503	8503_T_C	1	2	ADD	144741	-0.100408	0.0677817	-1.48135	0.138516	40	0.000131575
MT	9270	9270_C_T	1	2	ADD	144741	-0.313237	0.211511	-1.48095	0.138623	4	1.31576e-05
MT	9512	9512_C_T	1	2	ADD	144741	0.2368	0.159932	1.48063	0.138707	7	2.30257e-05
MT	3509	3509_T_C	1	2	ADD	144741	0.161726	0.10923	1.4806	0.138716	15.9999	5.263e-05
MT	1095	1095_T_C	1	2	ADD	144741	-0.0801862	0.0541719	-1.48022	0.138818	61	0.000200653
MT	3612	3612_C_T	1	2	ADD	144741	-0.116258	0.0785674	-1.47972	0.13895	31	0.000101971
MT	7329	7329_T_C	1	2	ADD	144741	0.361307	0.244224	1.47941	0.139033	3	9.86815e-06
MT	15422	15422_A_G	1	2	ADD	144741	-0.143474	0.0970536	-1.47829	0.139332	19	6.24985e-05
MT	2831	2831_G_T	1	2	ADD	144741	0.442152	0.299236	1.4776	0.139516	3	9.86815e-06
MT	16225	16225_C_T	1	2	ADD	144741	0.118108	0.0799501	1.47727	0.139606	28.9999	9.5392e-05
MT	8113	8113_C_A	1	2	ADD	144741	0.208796	0.141363	1.47702	0.139672	9	2.96045e-05
MT	3579	3579_A_G	1	2	ADD	144741	0.14327	0.0970465	1.4763	0.139865	21	6.9077e-05
MT	10653	10653_G_A	1	2	ADD	144741	-0.151407	0.102605	-1.47563	0.140044	17	5.59195e-05
MT	11653	11653_A_G	1	2	ADD	144741	0.0184892	0.0125304	1.47555	0.140068	1210	0.00398016
MT	11253	11253_T_C	1	2	ADD	144741	-0.0152866	0.0103616	-1.47531	0.140131	1778.99	0.0058518
MT	9906	9906_G_A	1	2	ADD	144741	-0.623957	0.423026	-1.47499	0.140218	0.999999	3.28939e-06
MT	13419	13419_A_G	1	2	ADD	144741	-0.0773753	0.0524818	-1.47433	0.140396	66	0.0002171
MT	8668	8668_T_C	1	2	ADD	144741	-0.139442	0.0946272	-1.47359	0.140593	19.9999	6.57875e-05
MT	9422	9422_A_T	1	2	ADD	144741	0.311675	0.211522	1.47349	0.140622	5	1.6447e-05
MT	3397	3397_A_G	1	2	ADD	144741	0.0323614	0.0219631	1.47344	0.140633	392	0.00128944
MT	2563	2563_T_C	1	2	ADD	144741	0.359722	0.244233	1.47286	0.14079	3	9.86815e-06
MT	3320	3320_A_G	1	2	ADD	144741	0.622962	0.423002	1.47272	0.14083	0.999999	3.28939e-06
MT	5433	5433_C_T	1	2	ADD	144741	0.6229	0.422987	1.47262	0.140855	0.999999	3.28939e-06
MT	16138	16138_A_C	1	2	ADD	144741	-0.278533	0.189185	-1.47227	0.140949	5	1.6447e-05
MT	10199	10199_C_T	1	2	ADD	144741	0.311352	0.211549	1.47177	0.141084	4	1.31576e-05
MT	12580	12580_C_T	1	2	ADD	144741	0.311169	0.211528	1.47105	0.141279	4	1.31576e-05
MT	15661	15661_C_T	1	2	ADD	144741	0.0687364	0.046732	1.47086	0.14133	89	0.000292756
MT	10664	10664_C_T	1	2	ADD	144741	0.120055	0.0816429	1.47049	0.14143	28	9.2103e-05
MT	15436	15436_C_G	1	2	ADD	144741	-0.622067	0.423065	-1.47038	0.141461	0.999999	3.28939e-06
MT	593	593_T_C	1	2	ADD	144741	-0.0325087	0.0221161	-1.46991	0.141588	392	0.00128944
MT	15653	15653_A_T	1	2	ADD	144741	0.138937	0.094603	1.46863	0.141935	21	6.9077e-05
MT	8974	8974_C_G	1	2	ADD	144741	-0.621659	0.423292	-1.46863	0.141936	0.999999	3.28939e-06
MT	9248	9248_C_T	1	2	ADD	144741	-0.621659	0.423292	-1.46863	0.141936	0.999999	3.28939e-06
MT	12661	12661_A_T	1	2	ADD	144741	-0.621659	0.423292	-1.46863	0.141936	0.999999	3.28939e-06
MT	13455	13455_C_A	1	2	ADD	144741	-0.253169	0.172704	-1.46591	0.142674	5.99999	1.97363e-05
MT	13614	13614_A_G	1	2	ADD	144741	-0.0968612	0.0660756	-1.46591	0.142674	42.0001	0.000138154
MT	8684	8684_C_T	1	2	ADD	144741	0.0569207	0.0388318	1.46583	0.142698	128	0.000421041
MT	6776	6776_T_C	1	2	ADD	144741	0.00726952	0.00495984	1.46568	0.142738	8067	0.0265355
MT	2220	2220_A_T	1	2	ADD	144741	-0.619927	0.423001	-1.46555	0.142774	0.999999	3.28939e-06
MT	9122	9122_T_A	1	2	ADD	144741	-0.619906	0.423002	-1.46549	0.142789	0.999999	3.28939e-06
MT	11377	11377_G_A	1	2	ADD	144741	-0.012405	0.00847097	-1.46441	0.143083	2672	0.00878925
MT	5174	5174_C_T	1	2	ADD	144741	-0.27693	0.189182	-1.46382	0.143244	5.99999	1.97363e-05
MT	10748	10748_A_G	1	2	ADD	144741	0.619203	0.423173	1.46324	0.143404	1.99999	6.57875e-06
MT	9390	9390_A_G	1	2	ADD	144741	0.618885	0.423042	1.46294	0.143486	0.999999	3.28939e-06
MT	1834	1834_T_C	1	2	ADD	144741	-0.0779832	0.053308	-1.46288	0.143502	66	0.0002171
MT	15851	15851_A_G	1	2	ADD	144741	-0.178636	0.122121	-1.46278	0.14353	12	3.94727e-05
MT	14884	14884_C_A	1	2	ADD	144741	0.618425	0.423007	1.46197	0.143751	0.999999	3.28939e-06
MT	2237	2237_A_G	1	2	ADD	144741	-0.309217	0.211513	-1.46193	0.143763	4	1.31576e-05
MT	7166	7166_A_G	1	2	ADD	144741	0.356905	0.244231	1.46134	0.143925	3	9.86815e-06
MT	6286	6286_T_C	1	2	ADD	144741	-0.0883045	0.0604441	-1.46093	0.144037	53	0.000174338
MT	8245	8245_A_G	1	2	ADD	144741	-0.0791889	0.0542201	-1.46051	0.144153	67	0.000220389
MT	3504	3504_T_G	1	2	ADD	144741	-0.617679	0.423026	-1.46014	0.144253	0.999999	3.28939e-06
MT	13705	13705_C_T	1	2	ADD	144741	-0.436503	0.299109	-1.45934	0.144473	1.99999	6.57875e-06
MT	452	452_T_C	1	2	ADD	144741	-0.356412	0.244234	-1.45931	0.144483	3	9.86815e-06
MT	10361	10361_T_C	1	2	ADD	144741	-0.276149	0.189246	-1.45921	0.14451	5	1.6447e-05
MT	1407	1407_T_C	1	2	ADD	144741	-0.436618	0.299321	-1.4587	0.144651	1.99999	6.57875e-06
MT	482	482_T_C	1	2	ADD	144741	-0.0140738	0.00965178	-1.45816	0.144799	2030	0.00667745
MT	12033	12033_A_G	1	2	ADD	144741	-0.128585	0.0882193	-1.45756	0.144964	24.9999	8.22345e-05
MT	13722	13722_A_C	1	2	ADD	144741	0.616068	0.423026	1.45634	0.145302	0.999999	3.28939e-06
MT	3594	3594_C_T	1	2	ADD	144741	0.0375543	0.0257938	1.45594	0.145411	284	0.000934185
MT	13748	13748_A_G	1	2	ADD	144741	0.0960899	0.0660779	1.45419	0.145896	41	0.000134865
MT	12594	12594_C_T	1	2	ADD	144741	-0.434922	0.299107	-1.45407	0.14593	3	9.86815e-06
MT	16454	16454_C_T	1	2	ADD	144741	0.275068	0.189183	1.45398	0.145953	5.99999	1.97363e-05
MT	2398	2398_A_G	1	2	ADD	144741	-0.615017	0.422997	-1.45395	0.145962	1.99999	6.57875e-06
MT	560	560_C_T	1	2	ADD	144741	0.30713	0.211517	1.45203	0.146494	5	1.6447e-05
MT	9938	9938_T_C	1	2	ADD	144741	-0.0490229	0.0337816	-1.45117	0.146735	170	0.000559195
MT	3722	3722_C_T	1	2	ADD	144741	0.306887	0.211512	1.45092	0.146804	4	1.31576e-05
MT	11818	11818_A_C	1	2	ADD	144741	0.231938	0.159884	1.45066	0.146876	8	2.63151e-05
MT	3395	3395_A_G	1	2	ADD	144741	-0.0820096	0.0565425	-1.45041	0.146948	59	0.000194074
MT	14926	14926_A_T	1	2	ADD	144741	-0.433686	0.299093	-1.45	0.14706	1.99999	6.57875e-06
MT	4785	4785_C_T	1	2	ADD	144741	0.613316	0.423014	1.44987	0.147096	0.999999	3.28939e-06
MT	1656	1656_A_G	1	2	ADD	144741	-0.0587596	0.0405361	-1.44956	0.147183	110	0.000361832
MT	7755	7755_A_G	1	2	ADD	144741	0.433417	0.299118	1.44899	0.147344	1.99999	6.57875e-06
MT	6998	6998_C_T	1	2	ADD	144741	-0.250326	0.172767	-1.44892	0.147361	5.99999	1.97363e-05
MT	215	215_A_G	1	2	ADD	144741	-0.0158244	0.0109273	-1.44815	0.147578	1590.01	0.00523015
MT	8485	8485_G_C	1	2	ADD	144741	0.433071	0.299105	1.44789	0.147651	1.99999	6.57875e-06
MT	3897	3897_C_A	1	2	ADD	144741	-0.433016	0.299142	-1.44753	0.147751	3	9.86815e-06
MT	13658	13658_C_T	1	2	ADD	144741	-0.249949	0.172692	-1.44737	0.147796	5.99999	1.97363e-05
MT	3027	3027_T_C	1	2	ADD	144741	0.0455255	0.0314722	1.44653	0.14803	187	0.000615115
MT	13110	13110_C_T	1	2	ADD	144741	0.305836	0.211501	1.44603	0.148172	4	1.31576e-05
MT	5604	5604_C_T	1	2	ADD	144741	-0.203856	0.141062	-1.44515	0.148418	9	2.96045e-05
MT	7226	7226_G_T	1	2	ADD	144741	-0.611236	0.423012	-1.44496	0.14847	0.999999	3.28939e-06
MT	15482	15482_T_G	1	2	ADD	144741	0.611225	0.423025	1.44489	0.148491	0.999999	3.28939e-06
MT	12999	12999_A_G	1	2	ADD	144741	0.352768	0.244212	1.44451	0.148597	3	9.86815e-06
MT	3325	3325_C_T	1	2	ADD	144741	0.61141	0.423321	1.44432	0.148651	0.999999	3.28939e-06
MT	2501	2501_C_T	1	2	ADD	144741	0.611012	0.423101	1.44413	0.148705	0.999999	3.28939e-06
MT	10411	10411_A_G	1	2	ADD	144741	-0.611015	0.423152	-1.44396	0.148752	0.999999	3.28939e-06
MT	1308	1308_T_C	1	2	ADD	144741	-0.352645	0.244233	-1.44389	0.148773	3	9.86815e-06
MT	4510	4510_T_C	1	2	ADD	144741	-0.610755	0.423012	-1.44382	0.148791	0.999999	3.28939e-06
MT	13762	13762_T_A	1	2	ADD	144741	-0.610758	0.423024	-1.44379	0.148801	0.999999	3.28939e-06
MT	483	483_C_A	1	2	ADD	144741	0.610611	0.423026	1.44343	0.1489	0.999999	3.28939e-06
MT	7379	7379_G_A	1	2	ADD	144741	0.119765	0.0829753	1.44338	0.148916	26	8.5524e-05
MT	535	535_C_A	1	2	ADD	144741	0.610532	0.423017	1.44328	0.148944	0.999999	3.28939e-06
MT	8140	8140_C_A	1	2	ADD	144741	-0.352311	0.244235	-1.44251	0.149162	3	9.86815e-06
MT	12026	12026_A_G	1	2	ADD	144741	-0.0613461	0.0425296	-1.44243	0.149183	106	0.000348675
MT	15107	15107_C_A	1	2	ADD	144741	0.272874	0.189192	1.44231	0.149218	5	1.6447e-05
MT	8930	8930_C_T	1	2	ADD	144741	0.203333	0.141007	1.44201	0.149302	9	2.96045e-05
MT	5848	5848_T_C	1	2	ADD	144741	0.60989	0.422992	1.44185	0.149347	0.999999	3.28939e-06
MT	15124	15124_A_G	1	2	ADD	144741	-0.113263	0.0785623	-1.44169	0.149392	30	9.86815e-05
MT	8562	8562_C_G	1	2	ADD	144741	-0.609877	0.423063	-1.44158	0.149424	0.999999	3.28939e-06
MT	13984	13984_C_T	1	2	ADD	144741	0.136362	0.0945953	1.44153	0.149436	21	6.9077e-05
MT	12561	12561_G_C	1	2	ADD	144741	-0.351899	0.244226	-1.44087	0.149623	3	9.86815e-06
MT	7313	7313_C_T	1	2	ADD	144741	-0.157325	0.109244	-1.44013	0.149834	15	4.93408e-05
MT	8266	8266_A_G	1	2	ADD	144741	-0.202979	0.14101	-1.43947	0.15002	9	2.96045e-05
MT	4215	4215_A_G	1	2	ADD	144741	-0.143468	0.0997097	-1.43886	0.150192	18	5.9209e-05
MT	769	769_G_A	1	2	ADD	144741	0.0297569	0.0206921	1.43808	0.150413	444.001	0.00146049
MT	15440	15440_T_C	1	2	ADD	144741	0.0851968	0.0592484	1.43796	0.150448	55.9999	0.000184206
MT	2963	2963_A_G	1	2	ADD	144741	0.202789	0.141029	1.43793	0.150457	9	2.96045e-05
MT	11593	11593_A_G	1	2	ADD	144741	-0.271874	0.189164	-1.43724	0.150653	5.99999	1.97363e-05
MT	15442	15442_A_G	1	2	ADD	144741	0.0804931	0.0560454	1.43621	0.150944	62	0.000203942
MT	9233	9233_T_C	1	2	ADD	144741	0.0480163	0.0334668	1.43475	0.151361	167.999	0.000552615
MT	6737	6737_A_G	1	2	ADD	144741	0.0915117	0.0637834	1.43473	0.151367	46.9999	0.000154601
MT	7812	7812_T_C	1	2	ADD	144741	0.606883	0.42301	1.43468	0.151381	0.999999	3.28939e-06
MT	4688	4688_T_G	1	2	ADD	144741	0.606717	0.422986	1.43437	0.15147	0.999999	3.28939e-06
MT	15691	15691_A_G	1	2	ADD	144741	0.229196	0.159886	1.4335	0.151717	7	2.30257e-05
MT	11913	11913_C_T	1	2	ADD	144741	-0.606192	0.423009	-1.43305	0.151846	0.999999	3.28939e-06
MT	13149	13149_A_C	1	2	ADD	144741	0.428642	0.299124	1.43299	0.151862	1.99999	6.57875e-06
MT	12085	12085_C_T	1	2	ADD	144741	-0.349973	0.244228	-1.43298	0.151867	3	9.86815e-06
MT	11437	11437_T_C	1	2	ADD	144741	-0.102551	0.0715755	-1.43277	0.151927	36	0.000118418
MT	739	739_C_T	1	2	ADD	144741	0.063209	0.0441181	1.43272	0.15194	95.0001	0.000312492
MT	2122	2122_A_G	1	2	ADD	144741	0.428255	0.299132	1.43166	0.152243	3	9.86815e-06
MT	15403	15403_C_A	1	2	ADD	144741	0.270623	0.189192	1.43042	0.1526	5	1.6447e-05
MT	196	196_T_C	1	2	ADD	144741	-0.0623937	0.0436472	-1.4295	0.152863	97	0.00031907
MT	14258	14258_G_A	1	2	ADD	144741	-0.0462535	0.0323704	-1.42888	0.15304	178	0.00058551
MT	8456	8456_A_G	1	2	ADD	144741	-0.427382	0.299105	-1.42887	0.153044	1.99999	6.57875e-06
MT	3433	3433_T_C	1	2	ADD	144741	-0.246767	0.172706	-1.42883	0.153056	5.99999	1.97363e-05
MT	13966	13966_A_G	1	2	ADD	144741	0.0118673	0.00830613	1.42874	0.153081	2780	0.0091445
MT	15930	15930_G_T	1	2	ADD	144741	-0.604206	0.423016	-1.42833	0.153199	0.999999	3.28939e-06
MT	3423	3423_T_A	1	2	ADD	144741	-0.24733	0.173171	-1.42824	0.153224	5.99999	1.97363e-05
MT	603	603_A_G	1	2	ADD	144741	0.603954	0.423035	1.42767	0.153389	0.999999	3.28939e-06
MT	8875	8875_T_C	1	2	ADD	144741	0.087374	0.0612209	1.42719	0.153527	49	0.00016118
MT	3342	3342_C_T	1	2	ADD	144741	-0.0954474	0.0668941	-1.42684	0.153627	43	0.000141444
MT	14869	14869_G_C	1	2	ADD	144741	0.134991	0.0946516	1.42619	0.153815	23	7.5656e-05
MT	13818	13818_T_C	1	2	ADD	144741	-0.0813715	0.057058	-1.42612	0.153836	57	0.000187495
MT	3672	3672_A_T	1	2	ADD	144741	-0.246285	0.172696	-1.42611	0.153837	5.99999	1.97363e-05
MT	12528	12528_G_A	1	2	ADD	144741	0.106655	0.074795	1.42597	0.153879	37.0001	0.000121707
MT	1625	1625_A_C	1	2	ADD	144741	-0.603135	0.423035	-1.42573	0.153948	0.999999	3.28939e-06
MT	4896	4896_T_C	1	2	ADD	144741	0.428138	0.300488	1.42481	0.154215	1.99999	6.57875e-06
MT	4176	4176_A_G	1	2	ADD	144741	-0.425907	0.299133	-1.4238	0.154505	1.99999	6.57875e-06
MT	11962	11962_A_G	1	2	ADD	144741	0.181582	0.127546	1.42366	0.154548	11	3.61832e-05
MT	14335	14335_C_T	1	2	ADD	144741	-0.227636	0.159908	-1.42354	0.154581	7	2.30257e-05
MT	10539	10539_T_C	1	2	ADD	144741	0.601871	0.423002	1.42286	0.15478	0.999999	3.28939e-06
MT	1718	1718_A_G	1	2	ADD	144741	-0.6018	0.423036	-1.42257	0.154862	0.999999	3.28939e-06
MT	8407	8407_C_A	1	2	ADD	144741	0.347438	0.244283	1.42228	0.154948	3	9.86815e-06
MT	10918	10918_C_T	1	2	ADD	144741	-0.245544	0.17271	-1.42171	0.155112	5.99999	1.97363e-05
MT	9221	9221_A_G	1	2	ADD	144741	0.0449744	0.0316374	1.42156	0.155157	189	0.000621695
MT	6072	6072_A_G	1	2	ADD	144741	-0.300665	0.211505	-1.42155	0.155159	4	1.31576e-05
MT	12699	12699_A_G	1	2	ADD	144741	0.134472	0.0945972	1.42152	0.155168	19.9999	6.57875e-05
MT	10051	10051_A_G	1	2	ADD	144741	-0.601107	0.422997	-1.42107	0.1553	0.999999	3.28939e-06
MT	9668	9668_C_T	1	2	ADD	144741	-0.15514	0.10922	-1.42044	0.155482	15	4.93408e-05
MT	4886	4886_C_T	1	2	ADD	144741	0.125303	0.0882224	1.42031	0.15552	27	8.88135e-05
MT	9452	9452_G_C	1	2	ADD	144741	0.600753	0.422996	1.42023	0.155541	0.999999	3.28939e-06
MT	13327	13327_A_G	1	2	ADD	144741	-0.0738568	0.0520827	-1.41807	0.156173	68.0001	0.000223679
MT	8251	8251_G_C	1	2	ADD	144741	-0.424165	0.299172	-1.4178	0.156251	1.99999	6.57875e-06
MT	15935	15935_A_G	1	2	ADD	144741	-0.149934	0.105768	-1.41757	0.15632	15.9999	5.263e-05
MT	3642	3642_C_T	1	2	ADD	144741	-0.423759	0.299111	-1.41673	0.156565	1.99999	6.57875e-06
MT	3721	3721_A_G	1	2	ADD	144741	0.0936111	0.0660815	1.4166	0.156602	42.0001	0.000138154
MT	5108	5108_T_C	1	2	ADD	144741	0.0481836	0.0340148	1.41655	0.156616	161	0.00052959
MT	8598	8598_T_C	1	2	ADD	144741	-0.0561478	0.0396392	-1.41647	0.15664	118	0.000388147
MT	11101	11101_A_G	1	2	ADD	144741	0.0510381	0.0360327	1.41644	0.156649	149	0.000490118
MT	6224	6224_C_T	1	2	ADD	144741	-0.149792	0.105754	-1.41641	0.156657	17	5.59195e-05
MT	8504	8504_T_C	1	2	ADD	144741	0.0512127	0.0361692	1.41592	0.156801	141	0.000463803
MT	3630	3630_C_T	1	2	ADD	144741	0.211764	0.149582	1.4157	0.156864	9	2.96045e-05
MT	16104	16104_C_A	1	2	ADD	144741	-0.104268	0.0736532	-1.41566	0.156877	34	0.000111839
MT	11569	11569_T_C	1	2	ADD	144741	0.0705944	0.0498732	1.41548	0.156931	73.0001	0.000240126
MT	2780	2780_C_T	1	2	ADD	144741	-0.423274	0.299109	-1.41512	0.157037	3	9.86815e-06
MT	12397	12397_A_G	1	2	ADD	144741	0.0319922	0.0226092	1.41501	0.157068	373	0.00122694
MT	13933	13933_A_G	1	2	ADD	144741	-0.0275412	0.0194643	-1.41496	0.157083	500	0.0016447
MT	3508	3508_A_G	1	2	ADD	144741	-0.119698	0.0846097	-1.4147	0.157158	28.9999	9.5392e-05
MT	8107	8107_A_T	1	2	ADD	144741	-0.299204	0.211519	-1.41455	0.157202	4	1.31576e-05
MT	7585	7585_A_G	1	2	ADD	144741	0.34531	0.24422	1.41393	0.157386	3	9.86815e-06
MT	14552	14552_A_C	1	2	ADD	144741	0.597967	0.423015	1.41358	0.157486	0.999999	3.28939e-06
MT	3657	3657_C_A	1	2	ADD	144741	0.59771	0.422991	1.41306	0.157641	0.999999	3.28939e-06
MT	8144	8144_A_G	1	2	ADD	144741	-0.422559	0.299108	-1.41273	0.157737	1.99999	6.57875e-06
MT	8898	8898_C_T	1	2	ADD	144741	0.0681876	0.04829	1.41204	0.157939	85	0.000279598
MT	15154	15154_C_T	1	2	ADD	144741	0.597242	0.423002	1.41191	0.157977	0.999999	3.28939e-06
MT	10391	10391_A_G	1	2	ADD	144741	0.198967	0.14101	1.41101	0.158243	9	2.96045e-05
MT	3109	3109_T_C	1	2	ADD	144741	-0.188744	0.133772	-1.41093	0.158267	9.99999	3.28938e-05
MT	6848	6848_C_A	1	2	ADD	144741	0.596507	0.422993	1.41021	0.158481	0.999999	3.28939e-06
MT	13260	13260_T_C	1	2	ADD	144741	-0.0763763	0.0541755	-1.40979	0.158603	66	0.0002171
MT	1643	1643_A_G	1	2	ADD	144741	0.266684	0.189173	1.40973	0.158621	5	1.6447e-05
MT	12544	12544_A_G	1	2	ADD	144741	-0.100763	0.0715288	-1.4087	0.158926	37.0001	0.000121707
MT	6570	6570_G_T	1	2	ADD	144741	0.0568464	0.0403577	1.40857	0.158966	117	0.000384858
MT	6750	6750_C_T	1	2	ADD	144741	0.595752	0.42301	1.40837	0.159025	0.999999	3.28939e-06
MT	9038	9038_T_A	1	2	ADD	144741	-0.595626	0.423024	-1.40802	0.159128	0.999999	3.28939e-06
MT	9633	9633_T_G	1	2	ADD	144741	0.421105	0.299107	1.40788	0.15917	1.99999	6.57875e-06
MT	3317	3317_C_G	1	2	ADD	144741	0.297775	0.211513	1.40783	0.159183	4	1.31576e-05
MT	15518	15518_C_T	1	2	ADD	144741	-0.112509	0.079961	-1.40705	0.159414	28.9999	9.5392e-05
MT	11728	11728_C_A	1	2	ADD	144741	-0.594898	0.422999	-1.40638	0.159613	0.999999	3.28939e-06
MT	15323	15323_G_A	1	2	ADD	144741	-0.0351433	0.0249965	-1.40593	0.159746	297.999	0.000980235
MT	15301	15301_G_A	1	2	ADD	144741	-0.0167853	0.0119448	-1.40524	0.159951	1371	0.00450975
MT	9077	9077_T_C	1	2	ADD	144741	0.0964116	0.0686298	1.40481	0.160081	43	0.000141444
MT	13362	13362_C_T	1	2	ADD	144741	0.198095	0.141027	1.40466	0.160125	9	2.96045e-05
MT	14034	14034_T_A	1	2	ADD	144741	-0.187906	0.133787	-1.40452	0.160166	9.99999	3.28938e-05
MT	13129	13129_C_T	1	2	ADD	144741	-0.0603158	0.0429466	-1.40444	0.16019	104	0.000342097
MT	10420	10420_A_G	1	2	ADD	144741	-0.342946	0.244243	-1.40412	0.160286	3	9.86815e-06
MT	12634	12634_A_G	1	2	ADD	144741	0.0169683	0.0120856	1.40401	0.160319	1297	0.00426633
MT	6800	6800_A_T	1	2	ADD	144741	0.593395	0.422994	1.40284	0.160666	0.999999	3.28939e-06
MT	15297	15297_T_C	1	2	ADD	144741	-0.419566	0.299103	-1.40275	0.160695	1.99999	6.57875e-06
MT	11860	11860_C_T	1	2	ADD	144741	-0.296761	0.211571	-1.40265	0.160723	4	1.31576e-05
MT	15284	15284_A_G	1	2	ADD	144741	0.593193	0.422987	1.40239	0.160801	0.999999	3.28939e-06
MT	8623	8623_A_T	1	2	ADD	144741	0.419343	0.299103	1.402	0.160918	1.99999	6.57875e-06
MT	6546	6546_C_T	1	2	ADD	144741	0.108245	0.0772471	1.40128	0.161132	31	0.000101971
MT	12775	12775_G_A	1	2	ADD	144741	-0.0893744	0.0637911	-1.40105	0.161202	45	0.000148022
MT	4904	4904_C_A	1	2	ADD	144741	-0.171091	0.122117	-1.40104	0.161205	13	4.2762e-05
MT	205	205_G_A	1	2	ADD	144741	0.264952	0.189199	1.40039	0.161398	5	1.6447e-05
MT	629	629_T_C	1	2	ADD	144741	0.0483888	0.0345624	1.40004	0.161503	158.001	0.000519725
MT	10487	10487_A_G	1	2	ADD	144741	0.592175	0.422988	1.39998	0.161522	0.999999	3.28939e-06
MT	12225	12225_T_C	1	2	ADD	144741	-0.592026	0.423016	-1.39954	0.161654	0.999999	3.28939e-06
MT	16362	16362_T_C	1	2	ADD	144741	0.00564072	0.00403072	1.39943	0.161686	12610	0.0414791
MT	2714	2714_A_T	1	2	ADD	144741	-0.592346	0.423281	-1.39942	0.161691	0.999999	3.28939e-06
MT	15679	15679_A_G	1	2	ADD	144741	-0.0552086	0.0394644	-1.39895	0.161831	124	0.000407884
MT	1768	1768_G_A	1	2	ADD	144741	-0.418255	0.29912	-1.39829	0.162029	1.99999	6.57875e-06
MT	16145	16145_G_A	1	2	ADD	144741	-0.0084423	0.00603847	-1.39809	0.162089	5349.99	0.0175982
MT	11401	11401_A_G	1	2	ADD	144741	0.241435	0.172774	1.3974	0.162295	5.99999	1.97363e-05
MT	13020	13020_T_G	1	2	ADD	144741	0.341259	0.244227	1.3973	0.162326	3	9.86815e-06
MT	8713	8713_A_G	1	2	ADD	144741	0.264112	0.189179	1.39609	0.162688	5.99999	1.97363e-05
MT	10205	10205_C_T	1	2	ADD	144741	-0.0890488	0.0637889	-1.39599	0.162719	44	0.000144733
MT	9066	9066_A_G	1	2	ADD	144741	-0.0768954	0.0550886	-1.39585	0.162762	59.9999	0.000197363
MT	5452	5452_C_T	1	2	ADD	144741	-0.0756075	0.0541747	-1.39562	0.16283	64.0001	0.000210521
MT	7516	7516_A_G	1	2	ADD	144741	-0.123089	0.0882172	-1.3953	0.162928	24.0001	7.89455e-05
MT	5478	5478_C_T	1	2	ADD	144741	-0.590143	0.423064	-1.39493	0.16304	0.999999	3.28939e-06
MT	2486	2486_T_A	1	2	ADD	144741	-0.417199	0.299113	-1.39479	0.163082	3	9.86815e-06
MT	15199	15199_C_T	1	2	ADD	144741	0.0608673	0.0436499	1.39444	0.163186	98	0.00032236
MT	5009	5009_A_C	1	2	ADD	144741	0.208551	0.149581	1.39424	0.163248	8	2.63151e-05
MT	11016	11016_G_A	1	2	ADD	144741	-0.0242639	0.0174072	-1.3939	0.16335	607.999	0.00199994
MT	6215	6215_C_T	1	2	ADD	144741	-0.170195	0.12212	-1.39366	0.163421	12	3.94727e-05
MT	6476	6476_A_G	1	2	ADD	144741	0.589237	0.423009	1.39297	0.163632	0.999999	3.28939e-06
MT	5213	5213_C_T	1	2	ADD	144741	-0.105867	0.076004	-1.39292	0.163647	34	0.000111839
MT	4851	4851_C_T	1	2	ADD	144741	-0.263506	0.18921	-1.39266	0.163724	5	1.6447e-05
MT	5605	5605_A_G	1	2	ADD	144741	0.135139	0.0970512	1.39245	0.163787	22	7.23665e-05
MT	14691	14691_C_G	1	2	ADD	144741	0.294438	0.211505	1.39211	0.163891	4	1.31576e-05
MT	16218	16218_C_T	1	2	ADD	144741	0.0213008	0.0153069	1.39158	0.164051	811.999	0.00267098
MT	9119	9119_T_C	1	2	ADD	144741	-0.169859	0.122117	-1.39094	0.164244	13	4.2762e-05
MT	1386	1386_T_C	1	2	ADD	144741	0.588293	0.42302	1.3907	0.16432	0.999999	3.28939e-06
MT	14440	14440_A_G	1	2	ADD	144741	0.142713	0.102644	1.39037	0.16442	21	6.9077e-05
MT	4363	4363_T_C	1	2	ADD	144741	-0.0289803	0.0208494	-1.38998	0.164537	436.999	0.00143746
MT	13661	13661_A_G	1	2	ADD	144741	-0.58798	0.423047	-1.38987	0.164571	0.999999	3.28939e-06
MT	529	529_G_A	1	2	ADD	144741	-0.415771	0.299156	-1.38981	0.164588	1.99999	6.57875e-06
MT	6530	6530_A_G	1	2	ADD	144741	0.0941164	0.0677469	1.38924	0.164763	41	0.000134865
MT	2857	2857_T_C	1	2	ADD	144741	-0.10229	0.0736498	-1.38888	0.164873	34	0.000111839
MT	16455	16455_G_A	1	2	ADD	144741	0.26272	0.18918	1.38873	0.164917	5.99999	1.97363e-05
MT	12358	12358_A_G	1	2	ADD	144741	-0.0251645	0.0181237	-1.38849	0.16499	573	0.00188482
MT	5821	5821_G_A	1	2	ADD	144741	-0.0687729	0.0495351	-1.38837	0.165028	76	0.000249994
MT	14462	14462_G_A	1	2	ADD	144741	-0.195736	0.141001	-1.38819	0.165081	11	3.61832e-05
MT	12636	12636_C_T	1	2	ADD	144741	-0.0847738	0.0610726	-1.38808	0.165114	50.9999	0.000167759
MT	7691	7691_T_C	1	2	ADD	144741	0.0865409	0.0624156	1.38653	0.165588	48	0.000157891
MT	10816	10816_A_G	1	2	ADD	144741	0.338708	0.244331	1.38627	0.165668	3	9.86815e-06
MT	6216	6216_T_C	1	2	ADD	144741	-0.0318418	0.0229703	-1.38621	0.165684	352	0.00115786
MT	10350	10350_C_A	1	2	ADD	144741	0.586423	0.423077	1.38609	0.165721	0.999999	3.28939e-06
MT	12921	12921_A_G	1	2	ADD	144741	-0.586316	0.42301	-1.38606	0.165731	0.999999	3.28939e-06
MT	6479	6479_A_G	1	2	ADD	144741	-0.586274	0.423012	-1.38595	0.165764	0.999999	3.28939e-06
MT	7325	7325_A_G	1	2	ADD	144741	-0.102094	0.0736636	-1.38595	0.165764	37.0001	0.000121707
MT	121	121_G_C	1	2	ADD	144741	-0.169248	0.122127	-1.38583	0.165799	13	4.2762e-05
MT	1860	1860_A_G	1	2	ADD	144741	0.338488	0.24425	1.38583	0.165802	3	9.86815e-06
MT	62	62_G_A	1	2	ADD	144741	-0.142164	0.102599	-1.38564	0.16586	17	5.59195e-05
MT	6617	6617_C_T	1	2	ADD	144741	0.262057	0.189174	1.38527	0.165973	5.99999	1.97363e-05
MT	9227	9227_C_T	1	2	ADD	144741	0.292942	0.211501	1.38506	0.166035	4	1.31576e-05
MT	11074	11074_C_T	1	2	ADD	144741	0.414347	0.299163	1.38502	0.166048	1.99999	6.57875e-06
MT	16485	16485_G_A	1	2	ADD	144741	0.0797459	0.0575851	1.38483	0.166105	55.0001	0.000180916
MT	158	158_T_C	1	2	ADD	144741	-0.221339	0.159889	-1.38433	0.16626	7	2.30257e-05
MT	7351	7351_T_C	1	2	ADD	144741	-0.221339	0.159889	-1.38433	0.16626	7	2.30257e-05
MT	16484	16484_T_C	1	2	ADD	144741	-0.221339	0.159889	-1.38433	0.16626	7	2.30257e-05
MT	2413	2413_C_T	1	2	ADD	144741	0.585399	0.422999	1.38393	0.166383	0.999999	3.28939e-06
MT	1637	1637_C_T	1	2	ADD	144741	-0.41397	0.29916	-1.38378	0.166429	1.99999	6.57875e-06
MT	11794	11794_T_C	1	2	ADD	144741	0.0762022	0.0550834	1.3834	0.166546	63	0.000207232
MT	1719	1719_G_A	1	2	ADD	144741	0.00665896	0.00481712	1.38235	0.166866	8581.01	0.0282263
MT	9522	9522_C_T	1	2	ADD	144741	0.413513	0.29914	1.38234	0.166869	3	9.86815e-06
MT	6257	6257_G_A	1	2	ADD	144741	-0.05527	0.0399924	-1.38201	0.16697	116	0.000381569
MT	6941	6941_T_C	1	2	ADD	144741	0.206699	0.14957	1.38196	0.166987	8	2.63151e-05
MT	11308	11308_C_T	1	2	ADD	144741	0.584217	0.423006	1.38111	0.167248	0.999999	3.28939e-06
MT	10957	10957_A_G	1	2	ADD	144741	0.584094	0.423038	1.38071	0.167369	1.99999	6.57875e-06
MT	3796	3796_A_G	1	2	ADD	144741	-0.0125523	0.00910006	-1.37936	0.167785	2324	0.00764455
MT	11482	11482_T_C	1	2	ADD	144741	0.292026	0.211711	1.37936	0.167786	5	1.6447e-05
MT	7193	7193_T_C	1	2	ADD	144741	0.150666	0.109235	1.37927	0.167813	15.9999	5.263e-05
MT	6336	6336_C_T	1	2	ADD	144741	-0.336817	0.244225	-1.37913	0.167858	3	9.86815e-06
MT	2239	2239_A_G	1	2	ADD	144741	-0.206196	0.149566	-1.37863	0.168011	8	2.63151e-05
MT	7828	7828_A_G	1	2	ADD	144741	-0.0793587	0.0575838	-1.37814	0.168161	58	0.000190785
MT	3203	3203_A_G	1	2	ADD	144741	-0.052162	0.0378558	-1.37791	0.168232	129	0.000424331
MT	12220	12220_A_G	1	2	ADD	144741	0.582574	0.42302	1.37718	0.168459	0.999999	3.28939e-06
MT	6260	6260_G_A	1	2	ADD	144741	0.0111397	0.00809294	1.37647	0.168677	2937.01	0.00966095
MT	7169	7169_T_C	1	2	ADD	144741	-0.23769	0.172692	-1.37638	0.168706	5.99999	1.97363e-05
MT	2220	2220_A_C	1	2	ADD	144741	0.291038	0.21151	1.376	0.168823	4	1.31576e-05
MT	15525	15525_A_G	1	2	ADD	144741	0.336007	0.244236	1.37575	0.168902	3	9.86815e-06
MT	5896	5896_C_T	1	2	ADD	144741	0.581825	0.423009	1.37544	0.168996	0.999999	3.28939e-06
MT	6867	6867_A_G	1	2	ADD	144741	0.581563	0.423022	1.37478	0.169202	0.999999	3.28939e-06
MT	8877	8877_T_A	1	2	ADD	144741	-0.58126	0.423033	-1.37403	0.169435	0.999999	3.28939e-06
MT	8087	8087_T_C	1	2	ADD	144741	-0.101192	0.0736492	-1.37397	0.169452	35	0.000115128
MT	12987	12987_C_T	1	2	ADD	144741	-0.219691	0.159913	-1.37382	0.169501	7	2.30257e-05
MT	3981	3981_A_G	1	2	ADD	144741	0.194103	0.141348	1.37323	0.169684	9.99999	3.28938e-05
MT	14719	14719_T_C	1	2	ADD	144741	0.580858	0.42302	1.37312	0.169717	0.999999	3.28939e-06
MT	9830	9830_C_T	1	2	ADD	144741	0.580791	0.422998	1.37303	0.169744	0.999999	3.28939e-06
MT	9317	9317_C_T	1	2	ADD	144741	0.219467	0.159895	1.37257	0.16989	7	2.30257e-05
MT	12907	12907_C_T	1	2	ADD	144741	-0.259646	0.189198	-1.37235	0.169957	5	1.6447e-05
MT	15644	15644_A_G	1	2	ADD	144741	0.259936	0.189477	1.37186	0.17011	5	1.6447e-05
MT	7286	7286_T_C	1	2	ADD	144741	0.580267	0.423009	1.37176	0.170141	0.999999	3.28939e-06
MT	4316	4316_A_T	1	2	ADD	144741	0.580079	0.423086	1.37107	0.170356	0.999999	3.28939e-06
MT	5800	5800_A_G	1	2	ADD	144741	0.126566	0.092314	1.37104	0.170365	23	7.5656e-05
MT	1340	1340_C_T	1	2	ADD	144741	0.579793	0.423018	1.37061	0.170498	0.999999	3.28939e-06
MT	12717	12717_C_T	1	2	ADD	144741	0.118364	0.0863606	1.37058	0.170507	24.0001	7.89455e-05
MT	6659	6659_A_G	1	2	ADD	144741	-0.236621	0.172703	-1.37011	0.170656	5.99999	1.97363e-05
MT	13754	13754_C_T	1	2	ADD	144741	0.579463	0.423004	1.36988	0.170728	0.999999	3.28939e-06
MT	8969	8969_G_C	1	2	ADD	144741	-0.236534	0.172691	-1.36969	0.170784	5.99999	1.97363e-05
MT	8592	8592_G_A	1	2	ADD	144741	0.040285	0.0294242	1.36911	0.170966	220	0.000723665
MT	5339	5339_C_A	1	2	ADD	144741	-0.409393	0.299118	-1.36867	0.171106	1.99999	6.57875e-06
MT	9299	9299_A_G	1	2	ADD	144741	-0.0524	0.0383162	-1.36757	0.17145	126	0.000414463
MT	9016	9016_A_G	1	2	ADD	144741	0.218626	0.159927	1.36704	0.171615	7	2.30257e-05
MT	8622	8622_C_A	1	2	ADD	144741	0.160374	0.117335	1.3668	0.171689	15	4.93408e-05
MT	2702	2702_G_A	1	2	ADD	144741	0.0461731	0.0337835	1.36673	0.171711	167.999	0.000552615
MT	2951	2951_A_G	1	2	ADD	144741	0.25852	0.189189	1.36646	0.171796	5	1.6447e-05
MT	5960	5960_C_T	1	2	ADD	144741	0.0765658	0.0560406	1.36626	0.171861	59	0.000194074
MT	10602	10602_A_G	1	2	ADD	144741	0.15445	0.113066	1.36602	0.171935	15	4.93408e-05
MT	3624	3624_A_G	1	2	ADD	144741	-0.120412	0.0882306	-1.36474	0.172336	26	8.5524e-05
MT	15997	15997_T_C	1	2	ADD	144741	-0.577307	0.423016	-1.36474	0.172337	0.999999	3.28939e-06
MT	1670	1670_A_T	1	2	ADD	144741	0.182295	0.133794	1.3625	0.173041	9.99999	3.28938e-05
MT	747	747_A_G	1	2	ADD	144741	0.576303	0.423019	1.36236	0.173088	0.999999	3.28939e-06
MT	15913	15913_C_T	1	2	ADD	144741	-0.0889279	0.065284	-1.36217	0.173147	42.0001	0.000138154
MT	15311	15311_A_G	1	2	ADD	144741	0.0831808	0.0610706	1.36204	0.173186	49	0.00016118
MT	6575	6575_A_G	1	2	ADD	144741	0.192026	0.141009	1.36181	0.173261	9	2.96045e-05
MT	6335	6335_C_T	1	2	ADD	144741	0.575954	0.422983	1.36165	0.173311	1.99999	6.57875e-06
MT	12284	12284_C_T	1	2	ADD	144741	0.575699	0.423007	1.36097	0.173525	0.999999	3.28939e-06
MT	2447	2447_A_G	1	2	ADD	144741	-0.5757	0.423014	-1.36095	0.173532	0.999999	3.28939e-06
MT	7948	7948_C_T	1	2	ADD	144741	0.0814211	0.0598377	1.3607	0.173611	53	0.000174338
MT	8655	8655_C_T	1	2	ADD	144741	0.0426794	0.0313752	1.36029	0.17374	190	0.000624985
MT	7594	7594_T_C	1	2	ADD	144741	-0.575279	0.423003	-1.35999	0.173836	1.99999	6.57875e-06
MT	10655	10655_C_T	1	2	ADD	144741	-0.139421	0.102607	-1.35878	0.174217	17	5.59195e-05
MT	9956	9956_A_G	1	2	ADD	144741	0.191563	0.141009	1.35852	0.174301	9	2.96045e-05
MT	4799	4799_C_T	1	2	ADD	144741	-0.331789	0.244247	-1.35842	0.174333	3	9.86815e-06
MT	15902	15902_A_T	1	2	ADD	144741	0.574605	0.42302	1.35834	0.174358	0.999999	3.28939e-06
MT	14115	14115_C_T	1	2	ADD	144741	0.331718	0.244228	1.35823	0.174392	3	9.86815e-06
MT	3348	3348_A_G	1	2	ADD	144741	0.0335542	0.0247071	1.35808	0.174441	304	0.000999975
MT	10499	10499_A_G	1	2	ADD	144741	-0.0147733	0.0108824	-1.35754	0.174613	1606	0.00528275
MT	15841	15841_A_G	1	2	ADD	144741	0.165793	0.12213	1.35751	0.174623	12	3.94727e-05
MT	330	330_C_T	1	2	ADD	144741	0.575129	0.423691	1.35742	0.174648	0.999999	3.28939e-06
MT	56	56_A_G	1	2	ADD	144741	-0.139267	0.102612	-1.35722	0.174713	17	5.59195e-05
MT	7400	7400_C_T	1	2	ADD	144741	0.574025	0.423023	1.35696	0.174796	0.999999	3.28939e-06
MT	13281	13281_T_C	1	2	ADD	144741	-0.0279863	0.020625	-1.35691	0.174812	444.001	0.00146049
MT	10990	10990_C_T	1	2	ADD	144741	-0.573998	0.423041	-1.35684	0.174835	0.999999	3.28939e-06
MT	3975	3975_C_T	1	2	ADD	144741	0.405846	0.299113	1.35683	0.174837	1.99999	6.57875e-06
MT	14690	14690_A_G	1	2	ADD	144741	0.25662	0.189173	1.35653	0.174931	5	1.6447e-05
MT	1686	1686_A_G	1	2	ADD	144741	-0.331297	0.244225	-1.35652	0.174936	3	9.86815e-06
MT	7114	7114_C_T	1	2	ADD	144741	-0.573757	0.42312	-1.35601	0.175097	0.999999	3.28939e-06
MT	3621	3621_T_C	1	2	ADD	144741	0.0788051	0.0581176	1.35596	0.175114	53	0.000174338
MT	8784	8784_A_G	1	2	ADD	144741	0.153319	0.113113	1.35545	0.175276	15.9999	5.263e-05
MT	7282	7282_T_C	1	2	ADD	144741	0.573062	0.423035	1.35465	0.175532	1.99999	6.57875e-06
MT	8576	8576_T_C	1	2	ADD	144741	-0.405107	0.299115	-1.35435	0.175626	1.99999	6.57875e-06
MT	7490	7490_A_G	1	2	ADD	144741	0.40501	0.2991	1.35409	0.175708	1.99999	6.57875e-06
MT	2395	2395_A_G	1	2	ADD	144741	-0.404504	0.299114	-1.35234	0.176268	1.99999	6.57875e-06
MT	15565	15565_T_C	1	2	ADD	144741	0.0683439	0.0505758	1.35132	0.176596	75	0.000246704
MT	8939	8939_T_C	1	2	ADD	144741	-0.0980955	0.0726017	-1.35115	0.176651	36	0.000118418
MT	15451	15451_C_T	1	2	ADD	144741	0.158508	0.117333	1.35093	0.176721	13	4.2762e-05
MT	1821	1821_A_G	1	2	ADD	144741	0.0627533	0.0464529	1.3509	0.176729	86.0001	0.000282888
MT	10490	10490_T_C	1	2	ADD	144741	0.0842771	0.0624035	1.35052	0.176852	48	0.000157891
MT	5902	5902_T_C	1	2	ADD	144741	0.0374171	0.0277118	1.35022	0.176947	248.001	0.00081577
MT	669	669_T_C	1	2	ADD	144741	0.0412327	0.0305591	1.34928	0.17725	205	0.000674325
MT	12690	12690_C_T	1	2	ADD	144741	0.255226	0.189197	1.349	0.17734	5.99999	1.97363e-05
MT	12351	12351_T_C	1	2	ADD	144741	-0.0913786	0.0677483	-1.3488	0.177405	39	0.000128286
MT	6781	6781_T_C	1	2	ADD	144741	0.570309	0.423007	1.34823	0.177588	0.999999	3.28939e-06
MT	679	679_C_T	1	2	ADD	144741	0.158222	0.117372	1.34804	0.177649	13	4.2762e-05
MT	9785	9785_C_T	1	2	ADD	144741	0.403169	0.299119	1.34785	0.177708	1.99999	6.57875e-06
MT	8869	8869_A_G	1	2	ADD	144741	0.0370051	0.0274613	1.34754	0.177809	251	0.000825635
MT	1986	1986_A_G	1	2	ADD	144741	-0.569972	0.422989	-1.34749	0.177825	0.999999	3.28939e-06
MT	14545	14545_A_G	1	2	ADD	144741	-0.569629	0.422995	-1.34666	0.178093	0.999999	3.28939e-06
MT	7359	7359_G_A	1	2	ADD	144741	-0.569437	0.423	-1.34619	0.178244	0.999999	3.28939e-06
MT	2672	2672_A_G	1	2	ADD	144741	-0.328745	0.244234	-1.34602	0.178297	3	9.86815e-06
MT	11350	11350_A_G	1	2	ADD	144741	0.28465	0.211511	1.34579	0.178372	5.99999	1.97363e-05
MT	12462	12462_C_A	1	2	ADD	144741	0.569261	0.423002	1.34576	0.17838	0.999999	3.28939e-06
MT	13474	13474_T_C	1	2	ADD	144741	0.103944	0.0772415	1.3457	0.178402	32	0.00010526
MT	7340	7340_G_A	1	2	ADD	144741	0.0488324	0.0362915	1.34556	0.178446	145	0.000476961
MT	6268	6268_C_T	1	2	ADD	144741	0.284411	0.211509	1.34468	0.178732	4	1.31576e-05
MT	8544	8544_C_T	1	2	ADD	144741	-0.568774	0.423021	-1.34455	0.178772	0.999999	3.28939e-06
MT	11185	11185_C_T	1	2	ADD	144741	0.402097	0.299097	1.34437	0.178831	3	9.86815e-06
MT	10326	10326_T_A	1	2	ADD	144741	0.064865	0.0482561	1.34418	0.178892	81	0.000266441
MT	14082	14082_C_T	1	2	ADD	144741	-0.189517	0.141008	-1.34402	0.178945	9	2.96045e-05
MT	8860	8860_A_G	2	1	ADD	144741	-0.0149026	0.0110909	-1.34368	0.179054	1538.99	0.00506235
MT	8440	8440_A_C	1	2	ADD	144741	-0.567976	0.422998	-1.34274	0.179359	0.999999	3.28939e-06
MT	16428	16428_G_A	1	2	ADD	144741	0.0397059	0.0295751	1.34255	0.179421	214	0.00070393
MT	4041	4041_A_G	1	2	ADD	144741	0.567612	0.423003	1.34186	0.179643	1.99999	6.57875e-06
MT	4784	4784_A_G	1	2	ADD	144741	0.568599	0.423895	1.34137	0.179803	0.999999	3.28939e-06
MT	7250	7250_A_G	1	2	ADD	144741	0.283651	0.211549	1.34083	0.179977	4	1.31576e-05
MT	10335	10335_T_A	1	2	ADD	144741	0.28342	0.21151	1.33998	0.180252	4	1.31576e-05
MT	9929	9929_C_T	1	2	ADD	144741	-0.188883	0.141008	-1.33952	0.180402	9	2.96045e-05
MT	2953	2953_T_C	1	2	ADD	144741	-0.151385	0.113061	-1.33897	0.180584	17	5.59195e-05
MT	15217	15217_G_A	1	2	ADD	144741	-0.0523844	0.0391322	-1.33865	0.180686	125	0.000411173
MT	16233	16233_A_G	1	2	ADD	144741	-0.0844147	0.0630672	-1.33849	0.180739	46.0001	0.000151312
MT	5144	5144_C_T	1	2	ADD	144741	-0.253184	0.189216	-1.33807	0.180875	5	1.6447e-05
MT	14792	14792_C_A	1	2	ADD	144741	-0.178984	0.133774	-1.33796	0.180912	9.99999	3.28938e-05
MT	6680	6680_T_C	1	2	ADD	144741	-0.0414391	0.0309774	-1.33772	0.18099	196	0.00064472
MT	12076	12076_A_G	1	2	ADD	144741	0.126518	0.0945949	1.33747	0.18107	22	7.23665e-05
MT	6269	6269_A_C	1	2	ADD	144741	-0.0808268	0.0604436	-1.33723	0.181151	52	0.000171048
MT	14058	14058_C_T	1	2	ADD	144741	-0.151255	0.113116	-1.33716	0.181173	14	4.60514e-05
MT	13254	13254_T_C	1	2	ADD	144741	0.137343	0.102714	1.33713	0.181182	19	6.24985e-05
MT	4203	4203_A_G	1	2	ADD	144741	0.126479	0.0946021	1.33696	0.181237	22	7.23665e-05
MT	324	324_C_T	1	2	ADD	144741	0.0436579	0.0326587	1.33679	0.181293	175.999	0.00057893
MT	8923	8923_A_T	1	2	ADD	144741	0.565347	0.423016	1.33647	0.181399	0.999999	3.28939e-06
MT	13428	13428_A_G	1	2	ADD	144741	0.326294	0.244262	1.33584	0.181605	3	9.86815e-06
MT	9127	9127_A_G	1	2	ADD	144741	0.117791	0.0882097	1.33535	0.181764	24.0001	7.89455e-05
MT	11014	11014_C_T	1	2	ADD	144741	-0.399412	0.299119	-1.33529	0.181782	1.99999	6.57875e-06
MT	14706	14706_A_G	1	2	ADD	144741	-0.163039	0.122119	-1.33509	0.18185	13	4.2762e-05
MT	10259	10259_A_G	1	2	ADD	144741	0.230533	0.172708	1.33482	0.181939	5.99999	1.97363e-05
MT	8856	8856_G_C	1	2	ADD	144741	0.0426087	0.0319217	1.33479	0.181948	183.001	0.00060196
MT	384	384_A_G	1	2	ADD	144741	-0.0747388	0.0560464	-1.33352	0.182365	57	0.000187495
MT	473	473_C_T	1	2	ADD	144741	0.563833	0.423007	1.33292	0.182562	0.999999	3.28939e-06
MT	7741	7741_T_C	1	2	ADD	144741	0.0575551	0.0431906	1.33259	0.18267	102	0.000335517
MT	9682	9682_T_C	1	2	ADD	144741	0.0510717	0.0383501	1.33172	0.182953	135	0.000444067
MT	1949	1949_G_A	1	2	ADD	144741	0.563235	0.423025	1.33145	0.183044	0.999999	3.28939e-06
MT	175	175_A_C	1	2	ADD	144741	0.563117	0.423012	1.33121	0.183123	0.999999	3.28939e-06
MT	9124	9124_A_G	1	2	ADD	144741	-0.251823	0.189173	-1.33118	0.183133	5	1.6447e-05
MT	14365	14365_C_A	1	2	ADD	144741	-0.563102	0.423044	-1.33107	0.183168	0.999999	3.28939e-06
MT	505	505_C_T	1	2	ADD	144741	0.150492	0.113065	1.33102	0.183185	14	4.60514e-05
MT	5135	5135_C_T	1	2	ADD	144741	-0.398037	0.299105	-1.33076	0.183269	1.99999	6.57875e-06
MT	5134	5134_A_G	1	2	ADD	144741	0.212747	0.15988	1.33066	0.183302	7	2.30257e-05
MT	379	379_A_C	1	2	ADD	144741	0.562847	0.423043	1.33047	0.183365	0.999999	3.28939e-06
MT	15272	15272_A_G	1	2	ADD	144741	-0.132652	0.0997084	-1.3304	0.183387	19	6.24985e-05
MT	8059	8059_C_T	1	2	ADD	144741	-0.187592	0.14102	-1.33025	0.183439	11	3.61832e-05
MT	11197	11197_C_T	1	2	ADD	144741	0.025005	0.0188019	1.32992	0.183548	526.999	0.0017335
MT	6554	6554_C_T	1	2	ADD	144741	0.031654	0.0238104	1.32941	0.183713	333	0.00109537
MT	9974	9974_C_T	1	2	ADD	144741	-0.198777	0.14957	-1.32899	0.183854	8	2.63151e-05
MT	3691	3691_C_T	1	2	ADD	144741	-0.102614	0.0772481	-1.32837	0.184058	34	0.000111839
MT	7109	7109_C_A	1	2	ADD	144741	-0.187315	0.141012	-1.32836	0.18406	9	2.96045e-05
MT	6932	6932_A_C	1	2	ADD	144741	0.561884	0.42299	1.32836	0.184061	0.999999	3.28939e-06
MT	2524	2524_A_T	1	2	ADD	144741	0.229313	0.172716	1.32769	0.184284	5.99999	1.97363e-05
MT	4481	4481_G_A	1	2	ADD	144741	-0.0657148	0.049527	-1.32685	0.184561	75	0.000246704
MT	4191	4191_A_G	1	2	ADD	144741	0.561258	0.423068	1.32664	0.184631	0.999999	3.28939e-06
MT	8823	8823_T_C	1	2	ADD	144741	-0.198401	0.14957	-1.32647	0.184686	8	2.63151e-05
MT	4661	4661_A_G	1	2	ADD	144741	0.561144	0.423168	1.32605	0.184824	0.999999	3.28939e-06
MT	3471	3471_C_A	1	2	ADD	144741	0.280421	0.211512	1.32579	0.18491	4	1.31576e-05
MT	5360	5360_C_T	1	2	ADD	144741	0.0528267	0.0398515	1.32559	0.184979	122	0.000401305
MT	6707	6707_T_C	1	2	ADD	144741	0.280338	0.211515	1.32538	0.185046	4	1.31576e-05
MT	1049	1049_A_C	1	2	ADD	144741	0.560304	0.422985	1.32464	0.185292	0.999999	3.28939e-06
MT	9894	9894_A_G	1	2	ADD	144741	0.396154	0.299109	1.32445	0.185356	1.99999	6.57875e-06
MT	11512	11512_C_T	1	2	ADD	144741	0.0792226	0.0598359	1.324	0.185506	54	0.000177627
MT	13767	13767_C_A	1	2	ADD	144741	0.280265	0.211687	1.32396	0.185518	4	1.31576e-05
MT	7855	7855_C_A	1	2	ADD	144741	0.279955	0.211513	1.32359	0.185643	4	1.31576e-05
MT	12218	12218_C_T	1	2	ADD	144741	0.559768	0.423008	1.3233	0.185737	0.999999	3.28939e-06
MT	11368	11368_T_C	1	2	ADD	144741	0.211463	0.159913	1.32236	0.18605	8	2.63151e-05
MT	4808	4808_C_T	1	2	ADD	144741	0.0843454	0.0637889	1.32226	0.186084	49	0.00016118
MT	13036	13036_C_T	1	2	ADD	144741	0.119122	0.0901929	1.32075	0.186587	23	7.5656e-05
MT	12094	12094_C_T	1	2	ADD	144741	0.168452	0.127545	1.32073	0.186593	11	3.61832e-05
MT	8704	8704_A_G	1	2	ADD	144741	0.394723	0.299176	1.31937	0.187049	1.99999	6.57875e-06
MT	6482	6482_C_A	1	2	ADD	144741	0.557954	0.422991	1.31907	0.187148	0.999999	3.28939e-06
MT	8347	8347_A_T	1	2	ADD	144741	-0.14407	0.109235	-1.3189	0.187205	15	4.93408e-05
MT	942	942_A_G	1	2	ADD	144741	-0.0569604	0.0431935	-1.31873	0.187262	99.9999	0.000328938
MT	8953	8953_A_G	1	2	ADD	144741	-0.278941	0.211523	-1.31873	0.187262	4	1.31576e-05
MT	8375	8375_C_T	1	2	ADD	144741	-0.557786	0.422999	-1.31865	0.187289	0.999999	3.28939e-06
MT	16082	16082_C_T	1	2	ADD	144741	-0.109395	0.0829683	-1.31852	0.187332	28	9.2103e-05
MT	6509	6509_A_G	1	2	ADD	144741	-0.557522	0.423039	-1.3179	0.18754	1.99999	6.57875e-06
MT	12597	12597_A_G	1	2	ADD	144741	0.557438	0.423005	1.3178	0.187572	0.999999	3.28939e-06
MT	12622	12622_G_A	1	2	ADD	144741	-0.210598	0.159888	-1.31717	0.187785	8	2.63151e-05
MT	15715	15715_A_G	1	2	ADD	144741	-0.0941723	0.0715174	-1.31677	0.187916	40	0.000131575
MT	7051	7051_T_C	1	2	ADD	144741	-0.0757379	0.0575791	-1.31537	0.188387	55.9999	0.000184206
MT	5605	5605_A_T	1	2	ADD	144741	-0.556391	0.423004	-1.31533	0.188401	0.999999	3.28939e-06
MT	7685	7685_A_G	1	2	ADD	144741	0.556036	0.423001	1.3145	0.188679	3	9.86815e-06
MT	6812	6812_A_C	1	2	ADD	144741	-0.555977	0.422983	-1.31442	0.188707	0.999999	3.28939e-06
MT	4122	4122_A_G	1	2	ADD	144741	0.215898	0.16427	1.31428	0.188753	7	2.30257e-05
MT	13968	13968_G_A	1	2	ADD	144741	-0.185343	0.141034	-1.31417	0.188792	11	3.61832e-05
MT	14214	14214_C_T	1	2	ADD	144741	0.392956	0.299121	1.3137	0.188949	1.99999	6.57875e-06
MT	10496	10496_A_G	1	2	ADD	144741	-0.154106	0.117327	-1.31347	0.189027	13	4.2762e-05
MT	14979	14979_T_C	1	2	ADD	144741	-0.0694577	0.05289	-1.31325	0.189101	64.0001	0.000210521
MT	9117	9117_T_C	1	2	ADD	144741	0.0219702	0.0167344	1.31288	0.189225	681.001	0.00224007
MT	15777	15777_G_A	1	2	ADD	144741	-0.0628958	0.0479121	-1.31273	0.189275	81.9999	0.00026973
MT	9651	9651_C_T	1	2	ADD	144741	-0.138782	0.105757	-1.31227	0.189432	17	5.59195e-05
MT	14926	14926_A_G	1	2	ADD	144741	0.0658926	0.0502158	1.31219	0.189458	80	0.000263151
MT	8141	8141_G_A	1	2	ADD	144741	0.320392	0.244224	1.31188	0.189563	4	1.31576e-05
MT	1008	1008_A_G	1	2	ADD	144741	-0.320486	0.244329	-1.3117	0.189623	4	1.31576e-05
MT	5315	5315_A_G	1	2	ADD	144741	0.0392633	0.0299419	1.31132	0.189753	213	0.00070064
MT	12897	12897_A_G	1	2	ADD	144741	-0.320278	0.244252	-1.31126	0.189773	3	9.86815e-06
MT	606	606_A_T	1	2	ADD	144741	-0.554786	0.423117	-1.31119	0.189797	0.999999	3.28939e-06
MT	16165	16165_A_T	1	2	ADD	144741	0.55453	0.423011	1.31091	0.18989	0.999999	3.28939e-06
MT	13008	13008_A_G	1	2	ADD	144741	-0.138641	0.105765	-1.31084	0.189914	18	5.9209e-05
MT	9770	9770_T_C	1	2	ADD	144741	-0.0980376	0.074797	-1.31072	0.189956	33.0001	0.00010855
MT	931	931_C_T	1	2	ADD	144741	0.391982	0.299119	1.31045	0.190044	1.99999	6.57875e-06
MT	467	467_C_T	1	2	ADD	144741	-0.17528	0.13377	-1.31031	0.190092	9.99999	3.28938e-05
MT	9829	9829_T_C	1	2	ADD	144741	0.554149	0.423044	1.30991	0.190229	0.999999	3.28939e-06
MT	4068	4068_C_T	1	2	ADD	144741	0.554053	0.422993	1.30984	0.190251	0.999999	3.28939e-06
MT	3729	3729_A_G	1	2	ADD	144741	0.276973	0.211517	1.30945	0.190383	4	1.31576e-05
MT	13053	13053_C_T	1	2	ADD	144741	0.39164	0.29912	1.30931	0.190432	1.99999	6.57875e-06
MT	10589	10589_G_A	1	2	ADD	144741	0.0128193	0.00979588	1.30864	0.190658	1976.01	0.00649985
MT	13802	13802_C_T	1	2	ADD	144741	0.0634903	0.0485381	1.30805	0.190858	81	0.000266441
MT	11869	11869_C_A	1	2	ADD	144741	-0.0219852	0.0168151	-1.30747	0.191054	671	0.00220718
MT	3746	3746_C_T	1	2	ADD	144741	0.0885777	0.0677506	1.30741	0.191076	40	0.000131575
MT	12561	12561_G_A	1	2	ADD	144741	-0.0483891	0.0370166	-1.30722	0.191138	133	0.000437488
MT	1081	1081_T_G	1	2	ADD	144741	0.390958	0.299109	1.30707	0.19119	1.99999	6.57875e-06
MT	9993	9993_T_C	1	2	ADD	144741	0.208857	0.159885	1.3063	0.191454	7	2.30257e-05
MT	5325	5325_A_G	1	2	ADD	144741	0.390926	0.299264	1.30629	0.191455	1.99999	6.57875e-06
MT	2217	2217_C_T	1	2	ADD	144741	-0.0218411	0.0167235	-1.30602	0.191549	678	0.0022302
MT	12969	12969_C_G	1	2	ADD	144741	0.552424	0.423012	1.30593	0.191578	0.999999	3.28939e-06
MT	16365	16365_C_T	1	2	ADD	144741	0.0578945	0.044369	1.30484	0.191949	93	0.000305913
MT	150	150_C_A	1	2	ADD	144741	0.31861	0.244247	1.30446	0.192078	3	9.86815e-06
MT	10265	10265_T_C	1	2	ADD	144741	0.0602146	0.0461758	1.30403	0.192225	90	0.000296045
MT	11488	11488_A_G	1	2	ADD	144741	-0.246666	0.189185	-1.30384	0.192291	5	1.6447e-05
MT	237	237_A_G	1	2	ADD	144741	-0.142371	0.109234	-1.30335	0.192456	19	6.24985e-05
MT	12996	12996_A_G	1	2	ADD	144741	-0.22506	0.172693	-1.30324	0.192496	7	2.30257e-05
MT	4384	4384_T_C	1	2	ADD	144741	-0.246542	0.189184	-1.30318	0.192514	5	1.6447e-05
MT	7783	7783_T_C	1	2	ADD	144741	-0.225046	0.172726	-1.30291	0.192608	8	2.63151e-05
MT	319	319_T_C	1	2	ADD	144741	-0.0147352	0.011324	-1.30123	0.193181	1480	0.00486829
MT	3834	3834_G_C	1	2	ADD	144741	0.224716	0.172698	1.30121	0.19319	5.99999	1.97363e-05
MT	12491	12491_C_T	1	2	ADD	144741	0.208047	0.159901	1.30111	0.193225	8	2.63151e-05
MT	13375	13375_A_G	1	2	ADD	144741	-0.224416	0.172697	-1.29948	0.193782	5.99999	1.97363e-05
MT	1636	1636_A_G	1	2	ADD	144741	-0.388643	0.29911	-1.29933	0.193833	3	9.86815e-06
MT	5187	5187_C_T	1	2	ADD	144741	0.0343613	0.026465	1.29837	0.194163	265.001	0.00087169
MT	84	84_A_C	1	2	ADD	144741	0.549171	0.423018	1.29822	0.194213	0.999999	3.28939e-06
MT	8095	8095_A_G	1	2	ADD	144741	-0.388283	0.299105	-1.29815	0.194239	3	9.86815e-06
MT	3708	3708_A_G	1	2	ADD	144741	-0.137242	0.105757	-1.29772	0.194386	17	5.59195e-05
MT	15052	15052_A_G	1	2	ADD	144741	0.0592047	0.0456315	1.29745	0.194478	89	0.000292756
MT	10292	10292_C_T	1	2	ADD	144741	-0.245869	0.189544	-1.29716	0.194579	5	1.6447e-05
MT	6431	6431_A_G	1	2	ADD	144741	0.224018	0.172704	1.29712	0.194591	5.99999	1.97363e-05
MT	11359	11359_A_G	1	2	ADD	144741	-0.224037	0.172766	-1.29676	0.194715	5.99999	1.97363e-05
MT	6500	6500_C_T	1	2	ADD	144741	-0.548422	0.422994	-1.29653	0.194797	0.999999	3.28939e-06
MT	8537	8537_A_G	1	2	ADD	144741	-0.0846224	0.0652836	-1.29623	0.194899	42.0001	0.000138154
MT	2790	2790_A_G	1	2	ADD	144741	0.548161	0.422986	1.29593	0.195001	0.999999	3.28939e-06
MT	2417	2417_C_A	1	2	ADD	144741	0.5503	0.424656	1.29587	0.195022	0.999999	3.28939e-06
MT	4032	4032_C_T	1	2	ADD	144741	0.548154	0.423055	1.2957	0.19508	0.999999	3.28939e-06
MT	1779	1779_A_G	1	2	ADD	144741	0.54808	0.423025	1.29562	0.195109	0.999999	3.28939e-06
MT	7097	7097_C_A	1	2	ADD	144741	-0.54804	0.423044	-1.29547	0.195161	0.999999	3.28939e-06
MT	11323	11323_C_T	1	2	ADD	144741	0.244957	0.189178	1.29485	0.195375	5	1.6447e-05
MT	13887	13887_A_G	1	2	ADD	144741	0.0876841	0.0677471	1.29429	0.195568	41	0.000134865
MT	4316	4316_A_G	1	2	ADD	144741	0.0825523	0.0637914	1.2941	0.195634	48	0.000157891
MT	12609	12609_T_G	1	2	ADD	144741	0.173106	0.133776	1.294	0.195667	9.99999	3.28938e-05
MT	7849	7849_C_T	1	2	ADD	144741	-0.0659205	0.0509433	-1.294	0.195669	74	0.000243414
MT	1694	1694_T_C	1	2	ADD	144741	0.0816089	0.0630681	1.29398	0.195674	48	0.000157891
MT	54	54_G_T	1	2	ADD	144741	-0.38701	0.299129	-1.29379	0.195741	1.99999	6.57875e-06
MT	9101	9101_T_C	1	2	ADD	144741	0.0501925	0.0387966	1.29373	0.195759	126	0.000414463
MT	7714	7714_C_A	1	2	ADD	144741	0.547099	0.423093	1.29309	0.195981	0.999999	3.28939e-06
MT	4155	4155_C_T	1	2	ADD	144741	0.546962	0.423102	1.29274	0.196102	0.999999	3.28939e-06
MT	8998	8998_G_A	1	2	ADD	144741	-0.0765775	0.0592439	-1.29258	0.196158	52	0.000171048
MT	16283	16283_A_G	1	2	ADD	144741	0.0924188	0.0715161	1.29228	0.196263	37.0001	0.000121707
MT	6323	6323_A_G	1	2	ADD	144741	-0.0699996	0.0541734	-1.29214	0.196311	66	0.0002171
MT	7517	7517_A_G	1	2	ADD	144741	-0.0507361	0.0392965	-1.29111	0.196668	121	0.000398016
MT	9803	9803_A_G	1	2	ADD	144741	-0.222906	0.172704	-1.29068	0.196817	7	2.30257e-05
MT	16290	16290_C_A	1	2	ADD	144741	-0.222887	0.172695	-1.29064	0.196831	7	2.30257e-05
MT	4583	4583_A_G	1	2	ADD	144741	0.38587	0.299149	1.28989	0.19709	1.99999	6.57875e-06
MT	2359	2359_C_T	1	2	ADD	144741	-0.545473	0.422988	-1.28957	0.197202	0.999999	3.28939e-06
MT	8894	8894_A_T	1	2	ADD	144741	0.545473	0.422994	1.28955	0.197208	0.999999	3.28939e-06
MT	15034	15034_A_T	1	2	ADD	144741	0.545473	0.422994	1.28955	0.197208	0.999999	3.28939e-06
MT	7678	7678_T_A	1	2	ADD	144741	-0.0964471	0.074797	-1.28945	0.197243	34	0.000111839
MT	13929	13929_C_T	1	2	ADD	144741	0.545452	0.423027	1.2894	0.197261	0.999999	3.28939e-06
MT	12816	12816_C_A	1	2	ADD	144741	0.222571	0.1727	1.28877	0.197479	5.99999	1.97363e-05
MT	8258	8258_T_C	1	2	ADD	144741	-0.0812712	0.0630692	-1.2886	0.197538	46.9999	0.000154601
MT	2259	2259_C_T	1	2	ADD	144741	-0.0152004	0.0117963	-1.28858	0.197546	1363	0.00448344
MT	4626	4626_A_G	1	2	ADD	144741	0.272503	0.211503	1.28841	0.197604	5	1.6447e-05
MT	11266	11266_C_T	1	2	ADD	144741	-0.118916	0.0923205	-1.28808	0.19772	23	7.5656e-05
MT	1926	1926_A_G	1	2	ADD	144741	-0.151112	0.117328	-1.28794	0.197769	13	4.2762e-05
MT	9899	9899_T_C	1	2	ADD	144741	0.0107559	0.00835873	1.28679	0.198171	2741	0.0090162
MT	8593	8593_A_G	1	2	ADD	144741	0.104766	0.0814244	1.28666	0.198214	27	8.88135e-05
MT	8718	8718_A_C	1	2	ADD	144741	-0.54421	0.422983	-1.2866	0.198236	0.999999	3.28939e-06
MT	6221	6221_T_C	1	2	ADD	144741	0.0113595	0.0088309	1.28634	0.198327	2452.99	0.00806885
MT	11980	11980_C_T	1	2	ADD	144741	0.543984	0.423005	1.286	0.198446	0.999999	3.28939e-06
MT	9293	9293_C_T	1	2	ADD	144741	0.192323	0.149612	1.28548	0.198627	8	2.63151e-05
MT	1018	1018_G_A	1	2	ADD	144741	0.0280255	0.0218055	1.28525	0.198707	396.999	0.00130588
MT	16527	16527_C_T	1	2	ADD	144741	0.021306	0.0165812	1.28495	0.198813	683	0.00224665
MT	14336	14336_A_G	1	2	ADD	144741	0.543542	0.423026	1.28489	0.198833	0.999999	3.28939e-06
MT	60	60_T_A	1	2	ADD	144741	-0.543467	0.422995	-1.28481	0.198862	0.999999	3.28939e-06
MT	8954	8954_T_C	1	2	ADD	144741	0.221898	0.172723	1.28471	0.198896	7	2.30257e-05
MT	7358	7358_A_G	1	2	ADD	144741	0.543547	0.423105	1.28466	0.198913	0.999999	3.28939e-06
MT	8350	8350_A_C	1	2	ADD	144741	0.543547	0.423105	1.28466	0.198913	0.999999	3.28939e-06
MT	2758	2758_G_A	1	2	ADD	144741	0.0429815	0.0334608	1.28453	0.198958	167.001	0.00054933
MT	11318	11318_T_C	1	2	ADD	144741	-0.20534	0.159884	-1.28431	0.199037	7	2.30257e-05
MT	10398	10398_A_G	1	2	ADD	144741	-0.00347686	0.00270727	-1.28427	0.19905	32833.9	0.108004
MT	9197	9197_A_G	1	2	ADD	144741	-0.156783	0.12212	-1.28385	0.199197	12	3.94727e-05
MT	14199	14199_T_C	1	2	ADD	144741	-0.047302	0.036847	-1.28374	0.199235	140	0.000460514
MT	5468	5468_C_T	1	2	ADD	144741	0.271475	0.211503	1.28355	0.199301	4	1.31576e-05
MT	10923	10923_C_T	1	2	ADD	144741	0.121324	0.0946015	1.28247	0.199678	19.9999	6.57875e-05
MT	8083	8083_C_T	1	2	ADD	144741	-0.191813	0.14957	-1.28243	0.199694	8	2.63151e-05
MT	5153	5153_A_C	1	2	ADD	144741	0.3836	0.299122	1.28242	0.199697	1.99999	6.57875e-06
MT	16483	16483_G_C	1	2	ADD	144741	0.313134	0.244249	1.28202	0.199836	3	9.86815e-06
MT	9108	9108_A_G	1	2	ADD	144741	0.27114	0.211528	1.28181	0.19991	4	1.31576e-05
MT	635	635_C_T	1	2	ADD	144741	0.131521	0.102605	1.28181	0.199911	17	5.59195e-05
MT	1881	1881_A_G	1	2	ADD	144741	-0.383157	0.299123	-1.28093	0.200219	1.99999	6.57875e-06
MT	15178	15178_A_C	1	2	ADD	144741	-0.541789	0.423035	-1.28072	0.200295	0.999999	3.28939e-06
MT	93	93_A_G	1	2	ADD	144741	0.0124258	0.0097028	1.28064	0.200322	2008	0.0066051
MT	4769	4769_A_G	2	1	ADD	144741	-0.00901372	0.00704067	-1.28024	0.200464	3892	0.0128023
MT	225	225_G_A	1	2	ADD	144741	0.0125188	0.00978019	1.28002	0.200541	1993	0.00655575
MT	3450	3450_C_T	1	2	ADD	144741	0.0902492	0.0705167	1.27983	0.200607	36	0.000118418
MT	4688	4688_T_C	1	2	ADD	144741	0.0166543	0.0130206	1.27907	0.200875	1114	0.00366438
MT	16497	16497_A_G	1	2	ADD	144741	0.0345909	0.0270486	1.27884	0.200956	261	0.00085853
MT	5426	5426_T_G	1	2	ADD	144741	0.220766	0.172705	1.27829	0.20115	5.99999	1.97363e-05
MT	3582	3582_C_T	1	2	ADD	144741	0.135209	0.105805	1.27791	0.201284	15.9999	5.263e-05
MT	11860	11860_C_A	1	2	ADD	144741	0.540464	0.422984	1.27774	0.201343	0.999999	3.28939e-06
MT	12600	12600_A_G	1	2	ADD	144741	0.170845	0.13378	1.27706	0.201583	11	3.61832e-05
MT	1952	1952_T_C	1	2	ADD	144741	-0.311786	0.244234	-1.27659	0.201751	3	9.86815e-06
MT	16144	16144_T_C	1	2	ADD	144741	-0.0941527	0.0737652	-1.27638	0.201822	34	0.000111839
MT	9170	9170_C_T	1	2	ADD	144741	0.311428	0.244215	1.27522	0.202232	3	9.86815e-06
MT	1685	1685_C_A	1	2	ADD	144741	-0.381432	0.29914	-1.27509	0.202278	1.99999	6.57875e-06
MT	7936	7936_C_T	1	2	ADD	144741	-0.269634	0.211508	-1.27482	0.202376	4	1.31576e-05
MT	6515	6515_T_C	1	2	ADD	144741	-0.114993	0.0902049	-1.2748	0.202384	23	7.5656e-05
MT	9680	9680_A_G	1	2	ADD	144741	0.311297	0.244225	1.27463	0.202441	3	9.86815e-06
MT	13044	13044_C_T	1	2	ADD	144741	-0.144002	0.113059	-1.27369	0.202775	14	4.60514e-05
MT	606	606_A_G	1	2	ADD	144741	-0.0726424	0.0570536	-1.27323	0.202939	58	0.000190785
MT	395	395_A_G	1	2	ADD	144741	-0.538577	0.423037	-1.27312	0.202978	0.999999	3.28939e-06
MT	5345	5345_C_T	1	2	ADD	144741	-0.219871	0.172764	-1.27267	0.203138	5.99999	1.97363e-05
MT	8465	8465_C_T	1	2	ADD	144741	-0.240698	0.189181	-1.27232	0.203263	5	1.6447e-05
MT	6956	6956_T_G	1	2	ADD	144741	-0.138944	0.109242	-1.27189	0.203414	18	5.9209e-05
MT	5507	5507_C_T	1	2	ADD	144741	0.219565	0.172708	1.27131	0.20362	5.99999	1.97363e-05
MT	259	259_A_G	1	2	ADD	144741	-0.16216	0.127561	-1.27124	0.203645	11	3.61832e-05
MT	5441	5441_A_C	1	2	ADD	144741	0.268827	0.211496	1.27107	0.203705	4	1.31576e-05
MT	15484	15484_A_G	1	2	ADD	144741	-0.0883984	0.0695569	-1.27088	0.203774	40	0.000131575
MT	12017	12017_A_C	1	2	ADD	144741	0.380072	0.29915	1.27051	0.203907	1.99999	6.57875e-06
MT	1503	1503_G_A	1	2	ADD	144741	0.0392159	0.0308797	1.26996	0.204102	194	0.00063814
MT	15212	15212_A_G	1	2	ADD	144741	-0.379763	0.299125	-1.26958	0.204237	1.99999	6.57875e-06
MT	12525	12525_C_T	1	2	ADD	144741	0.310025	0.244209	1.26951	0.204262	3	9.86815e-06
MT	16078	16078_A_G	1	2	ADD	144741	-0.161912	0.127555	-1.26935	0.204317	14	4.60514e-05
MT	326	326_A_G	1	2	ADD	144741	0.0894962	0.0705111	1.26925	0.204354	37.9999	0.000124997
MT	5249	5249_T_C	1	2	ADD	144741	-0.111964	0.0882151	-1.26921	0.204368	24.0001	7.89455e-05
MT	5711	5711_A_G	1	2	ADD	144741	0.161859	0.127574	1.26874	0.204535	11	3.61832e-05
MT	13533	13533_A_T	1	2	ADD	144741	-0.536629	0.423082	-1.26838	0.204665	0.999999	3.28939e-06
MT	8974	8974_C_T	1	2	ADD	144741	0.0837824	0.0660749	1.26799	0.204803	43	0.000141444
MT	9061	9061_C_T	1	2	ADD	144741	-0.120084	0.0947136	-1.26786	0.20485	21	6.9077e-05
MT	16041	16041_A_G	1	2	ADD	144741	-0.0556116	0.0438872	-1.26715	0.205104	99.9999	0.000328938
MT	7962	7962_T_C	1	2	ADD	144741	0.103172	0.0814218	1.26713	0.205113	27	8.88135e-05
MT	10846	10846_C_T	1	2	ADD	144741	-0.535835	0.423015	-1.26671	0.205262	0.999999	3.28939e-06
MT	10229	10229_A_G	1	2	ADD	144741	0.535731	0.423012	1.26647	0.205348	0.999999	3.28939e-06
MT	12012	12012_C_T	1	2	ADD	144741	0.267814	0.211506	1.26622	0.205435	4	1.31576e-05
MT	6237	6237_C_A	1	2	ADD	144741	-0.0272551	0.0215344	-1.26565	0.205639	403.999	0.00132891
MT	3966	3966_C_T	1	2	ADD	144741	-0.189308	0.149574	-1.26565	0.205642	8	2.63151e-05
MT	4191	4191_A_C	1	2	ADD	144741	0.143051	0.113065	1.26522	0.205795	15.9999	5.263e-05
MT	5681	5681_C_T	1	2	ADD	144741	-0.3782	0.29911	-1.26442	0.206082	1.99999	6.57875e-06
MT	1063	1063_A_G	1	2	ADD	144741	-0.26715	0.211508	-1.26307	0.206567	4	1.31576e-05
MT	13198	13198_G_A	1	2	ADD	144741	0.111394	0.088211	1.26281	0.206659	24.0001	7.89455e-05
MT	7792	7792_C_A	1	2	ADD	144741	0.534145	0.423006	1.26273	0.206687	0.999999	3.28939e-06
MT	275	275_G_A	1	2	ADD	144741	-0.267046	0.211506	-1.2626	0.206737	4	1.31576e-05
MT	8466	8466_A_G	1	2	ADD	144741	0.533995	0.423022	1.26233	0.206831	0.999999	3.28939e-06
MT	8857	8857_G_A	1	2	ADD	144741	0.0582758	0.0461703	1.26219	0.206881	90.9999	0.000299334
MT	8188	8188_A_G	1	2	ADD	144741	0.065239	0.0516937	1.26203	0.206939	70	0.000230257
MT	11341	11341_A_G	1	2	ADD	144741	-0.308167	0.244241	-1.26173	0.207047	3	9.86815e-06
MT	14663	14663_G_A	1	2	ADD	144741	-0.238693	0.18919	-1.26166	0.207073	5	1.6447e-05
MT	8568	8568_C_A	1	2	ADD	144741	0.12575	0.099714	1.26111	0.207272	18	5.9209e-05
MT	13002	13002_C_A	1	2	ADD	144741	0.0661588	0.0524884	1.26045	0.20751	66	0.0002171
MT	921	921_T_C	1	2	ADD	144741	-0.201614	0.159996	-1.26012	0.207627	7	2.30257e-05
MT	3762	3762_A_G	1	2	ADD	144741	0.177689	0.141016	1.26006	0.207648	11	3.61832e-05
MT	4631	4631_A_G	1	2	ADD	144741	0.532834	0.423016	1.25961	0.207814	0.999999	3.28939e-06
MT	15519	15519_T_C	1	2	ADD	144741	0.0320349	0.0254422	1.25912	0.207988	294	0.00096708
MT	6950	6950_C_T	1	2	ADD	144741	-0.2382	0.18918	-1.25912	0.20799	5	1.6447e-05
MT	15205	15205_C_T	1	2	ADD	144741	-0.217391	0.17271	-1.25871	0.208138	5.99999	1.97363e-05
MT	9132	9132_A_G	1	2	ADD	144741	0.266243	0.211536	1.25862	0.208171	4	1.31576e-05
MT	14208	14208_T_C	1	2	ADD	144741	0.113514	0.0902058	1.25839	0.208253	23	7.5656e-05
MT	10895	10895_A_G	1	2	ADD	144741	-0.160538	0.127575	-1.25838	0.208257	11	3.61832e-05
MT	7718	7718_A_G	1	2	ADD	144741	0.125453	0.0997151	1.25811	0.208353	18	5.9209e-05
MT	4751	4751_A_G	1	2	ADD	144741	-0.307313	0.244291	-1.25798	0.208403	3	9.86815e-06
MT	2483	2483_T_C	1	2	ADD	144741	0.0466909	0.0371203	1.25783	0.208457	139	0.000457225
MT	154	154_T_C	1	2	ADD	144741	-0.265937	0.21152	-1.25727	0.208658	5	1.6447e-05
MT	8706	8706_A_G	1	2	ADD	144741	0.0334647	0.0266198	1.25713	0.208707	272.001	0.000894715
MT	8010	8010_T_C	1	2	ADD	144741	-0.307007	0.244228	-1.25705	0.208738	4	1.31576e-05
MT	6285	6285_G_A	1	2	ADD	144741	-0.0711091	0.0565818	-1.25675	0.208847	55.9999	0.000184206
MT	4595	4595_A_G	1	2	ADD	144741	-0.237692	0.189183	-1.25641	0.208968	5	1.6447e-05
MT	7756	7756_C_T	1	2	ADD	144741	0.306973	0.244363	1.25622	0.20904	3	9.86815e-06
MT	12340	12340_A_G	1	2	ADD	144741	-0.132946	0.105844	-1.25605	0.209099	15.9999	5.263e-05
MT	7445	7445_A_T	1	2	ADD	144741	-0.531246	0.42299	-1.25593	0.209144	0.999999	3.28939e-06
MT	15280	15280_C_T	1	2	ADD	144741	0.531153	0.423062	1.2555	0.2093	0.999999	3.28939e-06
MT	14506	14506_A_G	1	2	ADD	144741	-0.375445	0.299117	-1.25518	0.209417	1.99999	6.57875e-06
MT	5279	5279_C_T	1	2	ADD	144741	-0.153281	0.122133	-1.25503	0.209468	12	3.94727e-05
MT	16518	16518_G_A	1	2	ADD	144741	-0.237717	0.189447	-1.25479	0.209556	5	1.6447e-05
MT	4135	4135_T_C	1	2	ADD	144741	0.0488921	0.0389664	1.25473	0.20958	126	0.000414463
MT	7761	7761_A_T	1	2	ADD	144741	-0.530746	0.423005	-1.2547	0.209588	0.999999	3.28939e-06
MT	6242	6242_C_A	1	2	ADD	144741	0.30636	0.244229	1.2544	0.2097	3	9.86815e-06
MT	14422	14422_T_G	1	2	ADD	144741	-0.530578	0.423008	-1.2543	0.209737	0.999999	3.28939e-06
MT	7873	7873_C_T	1	2	ADD	144741	0.0331827	0.026465	1.25384	0.209904	265.999	0.000874975
MT	3699	3699_C_T	1	2	ADD	144741	-0.530182	0.423011	-1.25335	0.210079	0.999999	3.28939e-06
MT	12092	12092_C_T	1	2	ADD	144741	-0.0447988	0.0357518	-1.25305	0.210189	148	0.000486829
MT	15287	15287_T_C	1	2	ADD	144741	-0.0482032	0.0384815	-1.25263	0.210341	125	0.000411173
MT	11252	11252_A_C	1	2	ADD	144741	-0.529875	0.423012	-1.25262	0.210345	0.999999	3.28939e-06
[truncated: 7,088 more rows]

## Sheet: mac20
SNP	POS	MAC	MAF	BETA	SE	P
16214_C_T	16214	296	0.00097366	0.099223	0.0250859	7.64659e-05
3010_G_A	3010	39125.1	0.128697	-0.00867364	0.00254474	0.000653484
11144_A_T	11144	26	8.5524e-05	0.276429	0.084611	0.00108695
3084_A_G	3084	67	0.000220389	-0.171042	0.0524796	0.00111752
16399_A_G	16399	6149	0.0202264	0.0179545	0.00564686	0.00147529
9667_A_G	9667	1862	0.00612485	0.0315745	0.0100878	0.00174859
14879_A_T	14879	27	8.88135e-05	0.251427	0.0814148	0.00201393
4553_T_C	4553	795.999	0.00261835	0.0473431	0.0154048	0.00211764
15327_C_T	15327	183.999	0.000605245	0.0978299	0.0319156	0.00217512
16336_G_A	16336	175.001	0.000575645	0.0992818	0.0332585	0.00283481
15218_A_G	15218	6031	0.0198383	0.0169653	0.00569601	0.00289755
14793_A_G	14793	7675	0.025246	0.0147179	0.00507767	0.00374935
6755_G_A	6755	235	0.000773005	-0.0817765	0.0282244	0.00376357
16093_T_C	16093	8669	0.0285157	-0.0138831	0.00479912	0.00381837
16256_C_T	16256	9361	0.0307919	0.013351	0.00462272	0.00387587
7028_C_T	7028	66018.1	0.217159	-0.00646641	0.0022455	0.00398078
12557_C_T	12557	688.001	0.0022631	0.047204	0.0165418	0.00432317
9103_T_C	9103	41	0.000134865	0.194617	0.0686357	0.00457586
2706_A_G	2706	66209	0.217787	-0.00635901	0.0022448	0.00461517
16270_C_T	16270	13763	0.0452719	0.0109327	0.00387941	0.00483116
3197_T_C	3197	13982	0.0459922	0.010836	0.00385191	0.00490659
13617_T_C	13617	13892	0.0456961	0.0108086	0.0038631	0.00514439
8718_A_G	8718	152	0.000499987	0.0991959	0.0356452	0.00538879
5252_G_A	5252	80	0.000263151	-0.135885	0.0491923	0.00573992
8152_G_A	8152	121	0.000398016	0.107179	0.038805	0.00574568
15790_C_T	15790	108	0.000355254	0.113197	0.0411061	0.00589197
16488_C_T	16488	21	6.9077e-05	-0.252377	0.0923147	0.00626008
9477_G_A	9477	13922	0.0457948	0.0105326	0.00385917	0.00634876
1039_A_C	1039	33.0001	0.00010855	-0.203189	0.0747999	0.00659973
3421_G_A	3421	76	0.000249994	0.13545	0.0498704	0.00660749
4763_C_T	4763	36	0.000118418	0.190331	0.0705122	0.00695021
16325_T_A	16325	23	7.5656e-05	0.273289	0.102607	0.00773485
4961_A_G	4961	54	0.000177627	-0.160815	0.0604409	0.00779891
14968_T_C	14968	64.0001	0.000210521	-0.140642	0.0529034	0.00785054
214_A_G	214	119	0.000391437	-0.104356	0.0392955	0.00791561
8841_C_T	8841	137	0.000450646	0.0998804	0.0378597	0.00833626
3372_T_C	3372	46.9999	0.000154601	-0.164519	0.0623848	0.00836106
9254_A_G	9254	2813	0.00925305	0.0217859	0.00828451	0.00854645
14783_T_C	14783	596	0.00196048	-0.0479897	0.0182792	0.00865634
11914_G_A	11914	3168.01	0.0104208	0.0208187	0.00793318	0.00868474
6152_T_C	6152	1862	0.00612485	0.0264865	0.0101189	0.00885821
5426_T_C	5426	2515	0.0082728	0.0228482	0.00873566	0.00891044
5054_G_C	5054	126	0.000414463	-0.101907	0.0392959	0.00950598
217_T_C	217	1823	0.00599655	0.0263423	0.0102074	0.00986092
5054_G_A	5054	260	0.00085524	-0.0698231	0.0271062	0.00999856
14831_G_A	14831	474	0.00155917	-0.0513174	0.0199555	0.0101241
14071_A_G	14071	46.0001	0.000151312	-0.162847	0.0637817	0.0106749
14145_A_G	14145	119	0.000391437	0.101059	0.0396462	0.0108033
6599_A_G	6599	57	0.000187495	0.143925	0.0565523	0.0109289
12338_T_C	12338	32	0.00010526	-0.191651	0.0759953	0.011674
6052_A_G	6052	50	0.000164469	-0.153055	0.0610721	0.0122069
8637_C_T	8637	28	9.2103e-05	-0.202403	0.0814193	0.0129222
5228_C_G	5228	57	0.000187495	0.141356	0.0570564	0.0132326
8940_C_T	8940	34	0.000111839	-0.182425	0.0738362	0.013487
15340_A_G	15340	112	0.000368411	0.1019	0.0412995	0.0136135
73_A_G	73	68263.9	0.224547	-0.00551803	0.00223671	0.0136252
4221_C_A	4221	35	0.000115128	0.186368	0.0759879	0.0141838
9166_T_C	9166	34	0.000111839	-0.180489	0.0736667	0.0142838
4387_C_T	4387	76	0.000249994	0.121009	0.0495338	0.0145689
10321_T_C	10321	59	0.000194074	0.137425	0.056558	0.0151079
12372_G_A	12372	34347	0.11298	0.00646384	0.00266184	0.0151696
263_A_G	263	1547.01	0.0050887	-0.0267693	0.0110464	0.0153795
7660_T_C	7660	46.0001	0.000151312	0.152643	0.0630905	0.015546
8975_T_C	8975	55.9999	0.000184206	-0.14041	0.0581152	0.0156908
6095_A_G	6095	23	7.5656e-05	-0.217518	0.0902081	0.0158972
8098_A_G	8098	376	0.00123681	0.0533549	0.0222402	0.01644
12308_A_G	12308	34267	0.112717	0.00638882	0.00266392	0.0164736
8631_A_G	8631	21	6.9077e-05	0.2211	0.0923105	0.0166135
16_A_T	16	101	0.000332228	-0.102113	0.042746	0.0169035
8604_T_C	8604	24.9999	8.22345e-05	-0.202093	0.0846114	0.0169194
13146_C_T	13146	65	0.00021381	-0.128251	0.0537358	0.017002
11467_A_G	11467	34317	0.112882	0.00634918	0.0026625	0.0170958
6782_T_C	6782	28.9999	9.5392e-05	0.185407	0.078569	0.0182864
14503_T_C	14503	74	0.000243414	0.117505	0.0498726	0.0184689
6378_T_C	6378	35	0.000115128	-0.167987	0.0715186	0.0188324
2244_T_C	2244	22	7.23665e-05	0.216732	0.0923116	0.0188844
72_T_C	72	5612	0.01846	0.013799	0.00588197	0.0189784
3172_C_T	3172	35	0.000115128	0.172361	0.0736534	0.0192763
14890_A_G	14890	34	0.000111839	-0.169602	0.0725578	0.0194156
11084_A_G	11084	345	0.00113484	-0.0544479	0.0233493	0.0197081
10562_A_G	10562	46.0001	0.000151312	0.148448	0.0638342	0.0200452
2486_T_C	2486	21	6.9077e-05	-0.225391	0.0970486	0.0202097
15928_G_A	15928	15308	0.050354	0.00858737	0.00369947	0.020275
2308_A_G	2308	177	0.00058222	-0.0747822	0.0323714	0.0208822
8255_G_A	8255	42.0001	0.000138154	-0.154178	0.0669009	0.0211921
15662_A_G	15662	35	0.000115128	-0.166969	0.0725516	0.0213715
13692_C_T	13692	214	0.00070393	0.0677506	0.0295023	0.0216516
8742_A_G	8742	48	0.000157891	-0.144694	0.0630931	0.0218299
5390_A_G	5390	1715	0.0056413	0.0241151	0.0105486	0.02225
489_T_C	489	17048	0.0560775	-0.00804067	0.0035289	0.0226972
10709_A_C	10709	130	0.00042762	0.0848841	0.0374122	0.0232767
16136_T_C	16136	204	0.000671035	0.0687752	0.0303171	0.0232984
437_C_T	437	30	9.86815e-05	0.175163	0.0772441	0.0233518
13440_C_T	13440	24.0001	7.89455e-05	0.204396	0.0901956	0.023444
12030_A_G	12030	58	0.000190785	0.130404	0.0575746	0.0235168
15907_A_G	15907	1705	0.0056084	0.0239238	0.0105745	0.0236735
16278_C_T	16278	5206	0.0171245	0.0138267	0.00611292	0.023706
11725_A_G	11725	39	0.000128286	0.15477	0.0686284	0.0241227
6045_C_T	6045	1704	0.0056051	0.023818	0.0105777	0.0243411
2526_C_T	2526	84	0.000276309	-0.106136	0.0473166	0.0248913
11719_G_A	11719	73348	0.24127	-0.0049877	0.00222703	0.025117
5459_C_T	5459	28.9999	9.5392e-05	-0.179031	0.0799577	0.0251527
3720_A_G	3720	1758	0.00578275	0.0232633	0.0104163	0.0255273
7960_A_C	7960	129	0.000424331	0.0838458	0.0375589	0.0255914
4736_T_C	4736	594	0.0019539	0.0398438	0.0178637	0.0257204
12876_C_T	12876	79	0.000259862	-0.110449	0.0495234	0.0257331
16286_C_G	16286	50	0.000164469	0.136167	0.0610831	0.0258017
10876_A_G	10876	1833	0.00602945	0.0227483	0.0102186	0.0260046
373_A_C	373	24.9999	8.22345e-05	0.188133	0.0846253	0.0262082
16286_C_T	16286	528	0.00173679	-0.041878	0.0188764	0.0265196
13167_A_G	13167	26	8.5524e-05	-0.183712	0.0829676	0.0268121
10410_T_C	10410	703	0.00231244	-0.036297	0.0163931	0.0268188
10619_C_T	10619	534.001	0.00175654	0.0415709	0.0187859	0.0269079
7912_G_A	7912	309	0.00101642	0.0546849	0.0247272	0.0270005
5911_C_T	5911	41	0.000134865	-0.149633	0.0677952	0.0273066
7804_A_G	7804	21	6.9077e-05	-0.214138	0.097056	0.0273625
14766_C_T	14766	74084.9	0.243694	-0.00490319	0.00222668	0.0276658
13734_T_C	13734	1721	0.00566105	0.0231633	0.0105232	0.0277264
7822_A_G	7822	37.0001	0.000121707	-0.157083	0.0715133	0.0280537
13820_T_C	13820	26	8.5524e-05	-0.181924	0.0829753	0.0283445
2071_T_C	2071	19.9999	6.57875e-05	-0.206255	0.0946004	0.029239
13781_T_C	13781	28	9.2103e-05	0.177852	0.0815977	0.0292873
295_C_T	295	16500.9	0.054278	-0.00776588	0.00357804	0.0299762
1116_A_G	1116	26	8.5524e-05	0.183284	0.0846207	0.0303164
12612_A_G	12612	16631.1	0.054706	-0.00771943	0.00356545	0.0303844
13368_G_A	13368	15697	0.0516335	0.00791865	0.00365852	0.0304324
508_A_G	508	1830.99	0.00602285	0.0221144	0.0102183	0.0304507
8802_T_C	8802	37.0001	0.000121707	0.154643	0.0715127	0.0305851
11928_A_G	11928	125	0.000411173	-0.0844942	0.0391084	0.0307344
1520_T_C	1520	95.0001	0.000312492	-0.0966982	0.0448711	0.0311619
16129_G_C	16129	1702	0.00559855	0.0228044	0.0105841	0.0311963
3936_C_T	3936	34	0.000111839	-0.163621	0.0760038	0.0313357
1822_T_C	1822	199.001	0.00065459	0.0660459	0.0307119	0.0315176
9548_G_A	9548	1080	0.00355254	-0.0284254	0.0132346	0.0317299
11239_A_G	11239	28.9999	9.5392e-05	-0.168552	0.0785768	0.0319493
14623_C_T	14623	22	7.23665e-05	0.198043	0.0923274	0.031954
14905_G_A	14905	15306	0.0503475	0.00788249	0.00369921	0.0331025
14272_C_T	14272	33.0001	0.00010855	0.156965	0.0736631	0.033103
417_G_A	417	134	0.000440778	-0.079698	0.0374121	0.0331506
10845_C_T	10845	46.0001	0.000151312	0.135837	0.0638019	0.0332526
1888_G_A	1888	15334	0.0504395	0.00786149	0.00369739	0.0334862
7657_T_C	7657	37.9999	0.000124997	-0.147854	0.0695635	0.0335502
7891_C_T	7891	235	0.000773005	0.0599962	0.0282314	0.0335751
15607_A_G	15607	15181	0.0499362	0.00787673	0.00371321	0.0339005
6752_A_G	6752	318	0.00104602	-0.0511726	0.0241341	0.0339791
12061_C_T	12061	202	0.000664455	0.0646021	0.0304719	0.0340031
13326_T_C	13326	893.001	0.00293743	-0.0308378	0.0145552	0.0341196
11356_C_T	11356	27	8.88135e-05	-0.174722	0.0829708	0.0352215
13443_T_C	13443	19.9999	6.57875e-05	0.20951	0.099707	0.03562
8490_T_C	8490	127	0.000417752	0.0804565	0.0384891	0.0365862
6683_C_T	6683	21	6.9077e-05	-0.197638	0.0945974	0.036687
3849_G_A	3849	755.999	0.00248678	0.0329112	0.0157617	0.0367948
10211_C_T	10211	354.999	0.00116773	0.0478693	0.0229755	0.0372084
15731_G_A	15731	59	0.000194074	-0.118576	0.0570502	0.0376692
16069_C_T	16069	16474	0.0541895	-0.00744056	0.00358047	0.037702
11353_T_C	11353	322.001	0.00105919	0.04989	0.0240135	0.0377496
11800_A_G	11800	55.0001	0.000180916	0.125011	0.0604418	0.0386151
14839_A_G	14839	23	7.5656e-05	-0.182199	0.0882814	0.0390339
8697_G_A	8697	15296	0.0503145	0.00760952	0.00370059	0.0397554
5567_T_C	5567	81.9999	0.00026973	-0.0978035	0.0476099	0.0399518
6197_C_T	6197	22	7.23665e-05	0.204006	0.099717	0.0407727
12285_T_C	12285	105	0.000345385	-0.0856007	0.0418995	0.041054
11809_T_C	11809	232.999	0.000766425	-0.0581439	0.0284807	0.0412011
4233_T_C	4233	19.9999	6.57875e-05	-0.193114	0.0945944	0.0412036
391_T_C	391	35	0.000115128	0.150197	0.0736624	0.0414534
5580_T_C	5580	158.001	0.000519725	-0.0697417	0.0342242	0.0415726
3438_G_A	3438	162	0.00053288	-0.0695645	0.0342194	0.0420649
10640_T_C	10640	36	0.000118418	-0.143502	0.0706089	0.0421207
3144_A_G	3144	172	0.000565775	0.0667582	0.0328553	0.0421671
14388_A_G	14388	95.0001	0.000312492	-0.0913928	0.0451118	0.042775
3573_C_T	3573	106	0.000348675	-0.0869106	0.0429671	0.0431036
16298_T_C	16298	7130.01	0.0234534	0.0106122	0.00525531	0.0434552
14992_T_C	14992	76	0.000249994	0.102101	0.0505747	0.0435084
4812_G_A	4812	22	7.23665e-05	0.186027	0.0923289	0.0439249
11083_A_G	11083	24.9999	8.22345e-05	-0.174415	0.0866541	0.0441405
5298_A_G	5298	33.0001	0.00010855	0.157794	0.0785596	0.0445823
1977_T_C	1977	37.9999	0.000124997	-0.13962	0.0695862	0.0448115
8084_A_G	8084	39	0.000128286	-0.143281	0.0715329	0.0451776
4917_A_G	4917	15370	0.050558	0.00739362	0.00369212	0.0452283
11662_T_C	11662	172	0.000565775	-0.0659643	0.0329504	0.0452944
10394_C_T	10394	646	0.00212495	0.033939	0.0169742	0.045562
3308_T_G	3308	146	0.00048025	0.0729921	0.0365718	0.0459515
4793_A_G	4793	2155.99	0.0070919	-0.0187755	0.00941175	0.0460561
14560_G_C	14560	34	0.000111839	0.146825	0.073644	0.0461853
14902_C_T	14902	810	0.0026644	-0.0304968	0.0153061	0.0463223
10863_G_A	10863	63	0.000207232	0.108832	0.0546244	0.0463323
5123_A_G	5123	32	0.00010526	0.151371	0.075986	0.0463631
12616_T_C	12616	161	0.00052959	-0.0683808	0.0343428	0.0464688
10370_T_C	10370	95.0001	0.000312492	-0.0873312	0.043883	0.0465824
9098_T_C	9098	65	0.00021381	-0.105789	0.0533138	0.0472285
8734_C_A	8734	50.9999	0.000167759	0.119403	0.0604474	0.048233
723_A_C	723	271	0.000891425	-0.0524931	0.0266204	0.0486217
8572_G_A	8572	306.999	0.00100984	0.0485164	0.0246151	0.0487252
15544_C_A	15544	31	0.000101971	0.14969	0.0759848	0.048841
12399_C_T	12399	88	0.000289466	-0.0920259	0.0467347	0.0489421
4452_T_C	4452	222	0.000730245	-0.0573558	0.0291512	0.0491243
14470_T_A	14470	1423	0.0046808	-0.0226618	0.0115183	0.049132
7299_A_G	7299	117	0.000384858	0.0793212	0.0403465	0.0493005
6524_T_C	6524	113	0.0003717	0.0800517	0.040723	0.0493281
9851_C_T	9851	39	0.000128286	-0.134572	0.0686384	0.0499278
13111_T_C	13111	70	0.000230257	-0.101992	0.0520794	0.0501846
5427_A_G	5427	31	0.000101971	0.1509	0.0772444	0.0507579
11812_A_G	11812	12157	0.0399891	0.00801253	0.00410573	0.050994
12363_C_T	12363	73.0001	0.000240126	0.0972962	0.0498688	0.0510536
127_T_C	127	55.0001	0.000180916	0.110918	0.0570574	0.0519006
11221_A_G	11221	50.9999	0.000167759	-0.116201	0.0598444	0.0521724
3206_C_T	3206	24.9999	8.22345e-05	0.164204	0.0846103	0.0522958
16430_A_G	16430	34	0.000111839	-0.142826	0.0736583	0.0525
14581_T_C	14581	131	0.000430909	-0.0739471	0.038142	0.0525357
13353_A_G	13353	153	0.000503275	0.067845	0.0350418	0.0528553
998_A_G	998	36	0.000118418	-0.140459	0.0725648	0.0529138
14179_A_G	14179	185	0.000608535	0.061191	0.0316549	0.0532306
14798_T_C	14798	25034	0.0823465	-0.00580677	0.00300574	0.0533742
750_A_G	750	2579.01	0.00848335	-0.0166048	0.00860533	0.0536584
7858_C_T	7858	35	0.000115128	0.14403	0.0747902	0.0541333
930_G_A	930	8185.99	0.0269269	0.00948633	0.00493358	0.0545063
15496_A_G	15496	90	0.000296045	-0.0891018	0.04645	0.0550838
8137_C_T	8137	166.001	0.00054604	0.0650411	0.0339133	0.0551304
12172_A_G	12172	338.999	0.0011151	0.0453381	0.0236771	0.0555134
7600_G_A	7600	41	0.000134865	-0.13136	0.0686358	0.0556381
10463_T_C	10463	16101.9	0.0529655	0.00692156	0.00361812	0.0557466
9872_A_G	9872	50	0.000164469	0.120574	0.0630762	0.0559335
7762_G_A	7762	256.001	0.000842085	0.0516473	0.0270498	0.0562202
14178_T_C	14178	444.999	0.00146378	0.0395716	0.0207321	0.0563014
5843_A_G	5843	37.9999	0.000124997	0.134556	0.0705133	0.0563622
15929_A_G	15929	46.0001	0.000151312	-0.118937	0.0623936	0.0566222
7963_A_G	7963	86.0001	0.000282888	-0.0888661	0.0467403	0.0572683
16468_T_C	16468	216.001	0.00071051	-0.0564518	0.0297121	0.0574404
7951_A_G	7951	37.0001	0.000121707	0.132026	0.0695521	0.0576685
13635_T_C	13635	128	0.000421041	0.0715353	0.037713	0.0578519
5075_T_C	5075	19.9999	6.57875e-05	-0.179496	0.0946747	0.0579726
15470_T_C	15470	57	0.000187495	0.107929	0.0570564	0.0585424
14128_A_G	14128	98	0.00032236	-0.0812449	0.0429843	0.0587459
6446_G_A	6446	211	0.00069406	-0.0567045	0.0300234	0.0589372
15367_C_T	15367	934.999	0.00307558	-0.0269027	0.0142671	0.0593444
14212_T_C	14212	869.999	0.00286177	-0.0278951	0.0147981	0.0594253
12858_C_T	12858	276	0.00090787	0.0493223	0.0262095	0.0598585
6656_C_T	6656	21	6.9077e-05	-0.173479	0.0923339	0.0602708
15493_C_T	15493	42.0001	0.000138154	-0.122492	0.0652839	0.0606169
8870_T_C	8870	79	0.000259862	0.0935216	0.0498664	0.0607337
15431_G_A	15431	119	0.000391437	-0.0744393	0.0397072	0.0608353
9336_A_G	9336	72	0.000236836	0.098341	0.0524832	0.0609651
12245_T_C	12245	31	0.000101971	-0.142125	0.0759857	0.0614286
8666_A_G	8666	32	0.00010526	-0.149382	0.0799661	0.061754
12403_C_T	12403	154	0.000506565	-0.0654523	0.0350553	0.0618876
3753_T_C	3753	139	0.000457225	-0.0687866	0.0368443	0.06191
186_C_T	186	57	0.000187495	-0.107502	0.0575946	0.0619691
10493_T_C	10493	77.9999	0.000256572	0.0899689	0.0482213	0.0620781
16167_C_T	16167	180	0.00059209	-0.0610886	0.0327542	0.0621748
7906_C_T	7906	45	0.000148022	0.124516	0.0668981	0.0627067
12738_T_C	12738	61	0.000200653	0.103307	0.055561	0.0629802
3654_C_T	3654	28.9999	9.5392e-05	-0.151376	0.0814178	0.0629932
15250_C_T	15250	26	8.5524e-05	-0.154145	0.0829757	0.0632121
5076_C_T	5076	31	0.000101971	0.145678	0.0785638	0.0637032
14443_C_T	14443	49	0.00016118	-0.115659	0.0623822	0.0637364
12741_C_T	12741	215.001	0.00070722	0.0550481	0.0297142	0.0639436
3921_C_T	3921	52	0.000171048	0.113374	0.0612212	0.0640459
7792_C_T	7792	105	0.000345385	0.0786661	0.0425344	0.0643919
15646_C_T	15646	136	0.000447356	-0.0691593	0.0374109	0.0645119
15499_C_T	15499	42.0001	0.000138154	-0.122072	0.0660772	0.0646897
15947_A_G	15947	73.0001	0.000240126	-0.0920878	0.0498643	0.064783
8605_C_T	8605	42.0001	0.000138154	-0.123495	0.0669051	0.0649204
16294_C_T	16294	16328	0.053709	0.00662936	0.00359527	0.0651982
8227_T_C	8227	66	0.0002171	-0.099107	0.0537625	0.0652695
16269_A_G	16269	151	0.000496697	-0.0650726	0.0353946	0.0659927
4823_T_C	4823	509.001	0.0016743	0.0353668	0.0192419	0.0660625
103_G_A	103	45	0.000148022	0.117155	0.0637964	0.0663027
10088_C_T	10088	41	0.000134865	0.122639	0.0669027	0.0667914
6287_C_T	6287	86.0001	0.000282888	0.0843547	0.046171	0.0677008
11515_C_A	11515	172	0.000565775	-0.0609395	0.033376	0.0678754
12477_T_C	12477	370.001	0.00121707	0.0418071	0.0229147	0.0680835
15927_G_A	15927	1300	0.0042762	0.0220166	0.0120718	0.0681825
256_C_T	256	26	8.5524e-05	0.176947	0.0970647	0.068308
4491_G_A	4491	175.001	0.000575645	-0.0598671	0.0328675	0.0685376
14750_A_G	14750	64.0001	0.000210521	-0.0994902	0.0546289	0.0685782
5375_C_T	5375	61	0.000200653	-0.103737	0.0570547	0.0690359
13821_C_T	13821	40	0.000131575	0.126278	0.0695566	0.0694543
2775_A_G	2775	40	0.000131575	0.122943	0.0677646	0.0696393
12811_T_C	12811	526.001	0.00173022	0.0343497	0.0189546	0.0699558
14233_A_G	14233	12290	0.0404265	0.00740193	0.00408511	0.0699989
15317_G_A	15317	109	0.000358543	0.0740847	0.0409138	0.0701813
14121_C_T	14121	59	0.000194074	-0.102271	0.0565516	0.0705379
2557_C_T	2557	180	0.00059209	-0.0580535	0.0321937	0.0713502
9337_T_C	9337	30	9.86815e-05	0.143961	0.079953	0.0717736
10157_A_G	10157	44	0.000144733	0.114628	0.0637921	0.072354
3345_T_C	3345	128	0.000421041	0.0698186	0.038967	0.073177
5081_T_C	5081	21	6.9077e-05	0.169148	0.0946134	0.0738142
15904_C_T	15904	5226	0.0171904	0.0108982	0.00609955	0.0739839
15458_T_C	15458	40	0.000131575	0.122551	0.0686314	0.0741585
9287_G_A	9287	32	0.00010526	-0.137712	0.0772538	0.0746558
7746_A_G	7746	57	0.000187495	0.10071	0.0565419	0.07489
3892_A_G	3892	33.0001	0.00010855	0.14204	0.0799516	0.0756403
7664_G_A	7664	24.0001	7.89455e-05	0.156628	0.0882191	0.0758276
2056_G_A	2056	121	0.000398016	0.0706275	0.0398141	0.076077
8348_A_G	8348	96	0.000315781	0.0782148	0.0441174	0.076251
12193_A_G	12193	81	0.000266441	0.0863392	0.048859	0.0772121
16177_A_G	16177	115	0.000378279	-0.0719357	0.0407258	0.0773405
16131_T_C	16131	50	0.000164469	0.109039	0.0617361	0.0773614
6572_C_T	6572	24.0001	7.89455e-05	0.159286	0.0901988	0.077407
3615_A_G	3615	46.0001	0.000151312	-0.11386	0.0645454	0.0777301
9727_C_T	9727	19.9999	6.57875e-05	-0.166688	0.0945988	0.0780625
15289_T_C	15289	79	0.000259862	0.0872399	0.0495262	0.0781578
12127_G_A	12127	656.001	0.00215784	0.0299584	0.0170078	0.0781636
3349_A_G	3349	24.0001	7.89455e-05	0.155367	0.088216	0.0782041
4048_G_A	4048	207.001	0.000680905	0.0527908	0.0300126	0.0785872
11440_G_A	11440	636	0.00209205	0.0303433	0.0172533	0.0786319
462_C_T	462	13710	0.0450975	-0.00683156	0.00388674	0.0788079
4188_A_G	4188	216.001	0.00071051	0.0514879	0.0292983	0.0788568
3548_T_C	3548	37.0001	0.000121707	-0.129399	0.0736467	0.0789162
16227_A_G	16227	81.9999	0.00026973	-0.0852686	0.0485353	0.0789476
14497_A_G	14497	411.999	0.00135523	0.0379497	0.0216219	0.0792351
7472_A_C	7472	61	0.000200653	-0.0958534	0.0546412	0.0793926
12438_T_C	12438	75	0.000246704	-0.0873989	0.0498699	0.0796835
4735_C_A	4735	99.9999	0.000328938	-0.0768601	0.043862	0.0797216
16210_A_G	16210	42.0001	0.000138154	-0.120171	0.0686346	0.079969
6317_C_T	6317	22	7.23665e-05	-0.157929	0.0902055	0.0799876
6353_A_G	6353	159.001	0.000523015	-0.0602562	0.0344435	0.0802209
13194_G_A	13194	681.999	0.00224336	0.0290708	0.0166187	0.0802441
7897_G_A	7897	196	0.00064472	-0.0543823	0.0311259	0.0806096
751_A_G	751	127	0.000417752	0.0680081	0.03896	0.0808852
13020_T_C	13020	1927	0.00633865	0.0173525	0.00994806	0.0811069
7960_A_G	7960	109	0.000358543	-0.0723173	0.0414962	0.0813799
9125_C_T	9125	21	6.9077e-05	0.160868	0.0923338	0.0814684
16140_T_C	16140	1292	0.00424989	-0.0211203	0.0121248	0.0815278
14956_T_C	14956	996	0.00327623	-0.023975	0.0137845	0.0819896
15692_A_G	15692	45	0.000148022	0.110931	0.0637932	0.082052
15055_T_C	15055	31	0.000101971	0.136497	0.0785747	0.0823617
14527_A_G	14527	22	7.23665e-05	0.15644	0.0902063	0.0828767
4580_G_A	4580	5146	0.0169272	0.0106312	0.00614257	0.0835001
13630_A_G	13630	1140	0.0037499	0.0223423	0.0129091	0.0835013
7258_T_C	7258	148	0.000486829	0.0610219	0.0352731	0.0836347
9863_C_T	9863	44	0.000144733	0.111351	0.0645334	0.0844437
8429_C_T	8429	99.9999	0.000328938	-0.0754191	0.0438863	0.0857057
89_T_C	89	68.0001	0.000223679	0.0884546	0.0514758	0.0857308
2140_G_A	2140	24.9999	8.22345e-05	-0.148352	0.0863561	0.0858157
13710_A_G	13710	127	0.000417752	-0.0669189	0.0389538	0.0858157
4086_C_T	4086	63	0.000207232	0.0954631	0.0555825	0.0858898
1413_T_C	1413	23	7.5656e-05	-0.154859	0.0901915	0.0859802
14106_T_C	14106	46.9999	0.000154601	-0.107086	0.0623797	0.0860396
15512_T_C	15512	134	0.000440778	-0.0639582	0.0372711	0.0861597
6345_T_C	6345	70	0.000230257	0.0886874	0.0516903	0.0862107
11944_T_C	11944	338.999	0.0011151	0.040725	0.0237578	0.0864986
9275_A_G	9275	154	0.000506565	-0.0596193	0.034794	0.0866235
15316_A_G	15316	24.9999	8.22345e-05	0.147857	0.0863592	0.0868779
16147_C_A	16147	216.999	0.000713795	0.0509479	0.0297929	0.087255
125_T_C	125	40	0.000131575	0.114377	0.0669011	0.0873337
14512_T_C	14512	34	0.000111839	-0.125812	0.0736446	0.0875699
4640_C_A	4640	210	0.00069077	0.0506608	0.0297283	0.08836
16160_A_G	16160	28.9999	9.5392e-05	0.133862	0.0785626	0.0884028
63_T_C	63	75	0.000246704	0.0874066	0.0513168	0.0885192
8516_T_C	8516	58	0.000190785	0.0963051	0.0565438	0.0885338
11071_C_T	11071	224.001	0.000736825	-0.0499968	0.0293548	0.0885354
16258_A_C	16258	139	0.000457225	0.0626218	0.0368415	0.0891778
8958_C_T	8958	32	0.00010526	-0.133408	0.0785649	0.0894995
5939_C_T	5939	21	6.9077e-05	-0.156561	0.092329	0.0899469
15355_G_A	15355	487	0.00160193	-0.0331787	0.0196072	0.0906159
13725_C_T	13725	45	0.000148022	-0.114468	0.0677506	0.0911172
1664_G_A	1664	267	0.000878265	-0.0449902	0.0266308	0.0911445
8233_A_G	8233	19.9999	6.57875e-05	0.159788	0.094607	0.0912281
15880_A_G	15880	26	8.5524e-05	0.142825	0.084622	0.0914513
15541_T_C	15541	33.0001	0.00010855	0.12615	0.0747987	0.0916969
234_A_G	234	295	0.00097037	0.0427942	0.025406	0.0921038
11443_A_G	11443	30	9.86815e-05	-0.136717	0.0814192	0.0931196
5063_T_C	5063	34	0.000111839	-0.125534	0.0747911	0.093258
15553_G_A	15553	350	0.00115128	0.0389446	0.0232514	0.0939494
8715_T_C	8715	94	0.000309203	-0.0751285	0.0448664	0.0940358
9515_C_T	9515	23	7.5656e-05	-0.150952	0.0901976	0.0942162
12582_A_G	12582	178	0.00058551	0.0541487	0.0323746	0.0944146
9926_A_G	9926	41	0.000134865	-0.111888	0.0668999	0.0944346
7337_G_A	7337	1372	0.00451304	-0.0196482	0.011769	0.0950221
3531_G_A	3531	814	0.00267756	0.0254857	0.0152706	0.0951324
14858_G_A	14858	32	0.00010526	0.126764	0.0759835	0.0952554
3537_A_G	3537	106	0.000348675	0.0699026	0.0419414	0.0955818
3338_T_C	3338	264.001	0.0008684	0.0448024	0.0268873	0.0956554
12618_G_A	12618	944	0.00310518	-0.0235079	0.0141407	0.096429
11770_T_C	11770	41	0.000134865	0.115512	0.0695539	0.0967646
16305_A_G	16305	41	0.000134865	0.113562	0.068636	0.0980169
5705_A_G	5705	37.0001	0.000121707	0.115006	0.0695579	0.0982534
13434_A_G	13434	332	0.00109208	-0.0391385	0.0237141	0.0988558
13117_A_G	13117	863	0.00283874	0.024347	0.0147577	0.0989893
1005_T_C	1005	132	0.000434199	-0.061701	0.0374104	0.0990877
12950_A_C	12950	133	0.000437488	-0.062141	0.0377374	0.0996283
16214_C_A	16214	28	9.2103e-05	-0.142171	0.086366	0.0997351
13943_C_T	13943	66	0.0002171	-0.0891273	0.0541766	0.0999463
7004_A_G	7004	24.0001	7.89455e-05	-0.142073	0.0863676	0.0999766
11293_A_G	11293	37.9999	0.000124997	-0.115972	0.0705166	0.100054
5147_G_A	5147	8852	0.0291176	0.00781538	0.0047542	0.100201
338_C_T	338	85	0.000279598	0.076733	0.0467358	0.100624
9088_T_C	9088	61	0.000200653	-0.0903878	0.0550858	0.10083
4395_A_G	4395	40	0.000131575	-0.115597	0.0705167	0.101156
15172_G_A	15172	309	0.00101642	-0.0404124	0.0246672	0.101361
4131_A_G	4131	120	0.000394726	0.0651929	0.0398135	0.101537
15631_A_G	15631	218	0.000717085	0.0482208	0.0294754	0.101849
5162_T_C	5162	50	0.000164469	0.0997674	0.0610828	0.102405
4937_T_C	4937	28.9999	9.5392e-05	-0.128154	0.0785685	0.10287
264_C_T	264	75	0.000246704	-0.0812803	0.0498653	0.103104
16304_T_C	16304	14103	0.0463903	0.00625026	0.00384295	0.103861
15937_A_G	15937	65	0.00021381	-0.0866528	0.0533124	0.104084
9120_A_G	9120	66	0.0002171	-0.0857453	0.0529494	0.105367
6731_T_C	6731	39	0.000128286	0.119225	0.07366	0.10554
15859_A_G	15859	55.0001	0.000180916	0.0949817	0.0586888	0.10558
5300_C_T	5300	19.9999	6.57875e-05	-0.16133	0.0997073	0.105657
5493_T_C	5493	39	0.000128286	-0.112377	0.0695583	0.106188
9116_T_C	9116	53	0.000174338	0.0985525	0.0610727	0.106596
11020_A_G	11020	80	0.000263151	0.0809876	0.0502129	0.106772
4843_C_T	4843	396.999	0.00130588	-0.035063	0.0217639	0.107169
14770_C_T	14770	239	0.000786165	0.0444686	0.0276221	0.107423
9448_A_G	9448	55.0001	0.000180916	-0.0952702	0.059242	0.107804
8577_A_G	8577	81.9999	0.00026973	0.0765179	0.0476116	0.108028
16077_A_G	16077	81.9999	0.00026973	-0.0774266	0.0482271	0.108395
15740_C_T	15740	23	7.5656e-05	-0.148149	0.0923203	0.108557
12454_G_A	12454	59	0.000194074	0.092353	0.0575811	0.108743
9944_T_C	9944	28.9999	9.5392e-05	-0.128172	0.0799514	0.108911
9670_A_G	9670	303	0.000996685	0.039932	0.0249114	0.108945
10654_C_T	10654	40	0.000131575	0.108496	0.0677473	0.109274
8393_C_T	8393	1224	0.00402621	0.0199138	0.0124357	0.109302
10203_G_A	10203	88	0.000289466	0.074348	0.0464495	0.109463
3865_A_G	3865	59.9999	0.000197363	0.0881196	0.0550877	0.109685
15604_C_T	15604	32	0.00010526	0.121372	0.0759912	0.110226
15104_C_T	15104	24.0001	7.89455e-05	-0.137919	0.0863735	0.110317
9647_T_C	9647	68.9999	0.000226967	-0.085806	0.0537401	0.110338
5408_A_G	5408	50.9999	0.000167759	0.097501	0.0610711	0.110376
5483_T_C	5483	145	0.000476961	-0.058582	0.0367011	0.110448
8078_G_A	8078	34	0.000111839	-0.121217	0.0759872	0.110662
13650_C_T	13650	298.999	0.000983525	0.0400584	0.0251501	0.111214
8386_C_T	8386	28	9.2103e-05	0.12967	0.0814161	0.111234
8567_T_C	8567	49	0.00016118	0.0961685	0.0604536	0.111661
1508_C_T	1508	48	0.000157891	-0.0982036	0.0617342	0.111669
14013_A_G	14013	27	8.88135e-05	-0.140143	0.0882123	0.112129
2083_T_C	2083	115	0.000378279	0.0659186	0.0414977	0.112179
9428_T_C	9428	74	0.000243414	-0.0797375	0.0502159	0.112313
16235_A_G	16235	1182	0.00388806	-0.0200423	0.0126413	0.112863
15658_C_T	15658	42.0001	0.000138154	0.108808	0.0686383	0.112915
16325_T_C	16325	901.001	0.00296374	0.023058	0.0145616	0.113315
13680_C_T	13680	1325	0.00435844	-0.0188592	0.0119425	0.114301
3355_A_G	3355	74	0.000243414	-0.081023	0.0513116	0.11433
12954_T_C	12954	452.001	0.0014868	-0.0348114	0.0221104	0.115389
15670_T_C	15670	263	0.00086511	-0.0419397	0.0266822	0.115994
14470_T_C	14470	2777.01	0.00913465	0.0130621	0.00831025	0.115998
8473_T_C	8473	1717.01	0.0056479	0.0164538	0.0104695	0.116047
226_T_C	226	1249	0.00410844	0.0193043	0.012295	0.116395
7559_A_G	7559	822	0.00270388	0.0237487	0.0151274	0.116439
4790_A_T	4790	34	0.000111839	-0.115622	0.0736584	0.116486
8512_A_G	8512	903	0.00297031	-0.0227237	0.0144776	0.116517
4702_A_G	4702	27	8.88135e-05	0.13015	0.082971	0.116738
15184_T_C	15184	40	0.000131575	0.107648	0.0686319	0.116772
11677_C_T	11677	19.9999	6.57875e-05	0.152116	0.0970485	0.117018
15804_T_C	15804	81.9999	0.00026973	0.0746245	0.0476112	0.11703
16173_C_T	16173	99.0001	0.00032565	-0.0690739	0.0441237	0.117477
279_T_C	279	480	0.00157891	0.0308442	0.0197136	0.117675
1284_T_C	1284	131	0.000430909	-0.059227	0.0378558	0.117693
12810_A_G	12810	530	0.00174337	0.0295958	0.018919	0.117739
15139_T_C	15139	121	0.000398016	-0.0619824	0.0396463	0.117964
16296_C_T	16296	8083	0.0265881	0.00774315	0.00496581	0.118929
5277_T_C	5277	699	0.00229928	0.0256991	0.0164815	0.118935
13708_G_A	13708	19590	0.064439	-0.00516663	0.00332183	0.119863
3278_T_C	3278	41	0.000134865	-0.102522	0.0660827	0.120803
14530_T_C	14530	208.001	0.000684195	-0.0463056	0.0298616	0.120982
7844_A_G	7844	21	6.9077e-05	-0.146544	0.0946062	0.121387
8093_T_C	8093	37.9999	0.000124997	0.110737	0.0715155	0.12152
5263_C_T	5263	402	0.00132234	0.0332623	0.0215082	0.121988
6587_C_T	6587	39	0.000128286	0.109042	0.0705177	0.122033
10400_C_T	10400	514	0.00169075	-0.0305547	0.0197648	0.122128
9708_T_C	9708	162	0.00053288	-0.0534293	0.0345649	0.122163
14659_C_T	14659	44	0.000144733	0.103297	0.0669012	0.122583
794_T_C	794	23	7.5656e-05	-0.142538	0.0923232	0.122613
14325_T_C	14325	144	0.000473672	0.0555938	0.0360291	0.122827
14914_A_G	14914	58	0.000190785	0.0871955	0.0565439	0.123055
16176_C_A	16176	102	0.000335517	-0.0669086	0.0433975	0.123133
3116_C_T	3116	506	0.00166443	0.0296088	0.0192212	0.123458
13203_A_G	13203	179	0.0005888	0.0509095	0.0330553	0.123531
3368_T_C	3368	50.9999	0.000167759	-0.0939308	0.0610717	0.124041
9010_G_A	9010	35	0.000115128	0.11306	0.0736491	0.124758
2885_T_C	2885	198	0.0006513	0.0471158	0.0307008	0.124865
1676_A_G	1676	89	0.000292756	-0.0715673	0.0467328	0.125669
241_A_G	241	35	0.000115128	-0.11101	0.0725578	0.126031
12940_G_A	12940	70	0.000230257	0.079642	0.0520816	0.126222
8839_G_A	8839	354.999	0.00116773	-0.0354953	0.0232148	0.126267
13113_A_G	13113	24.0001	7.89455e-05	-0.134754	0.0882212	0.126649
6340_C_T	6340	159.999	0.0005263	0.0519301	0.0339986	0.126659
15028_C_A	15028	599.999	0.00197363	0.0270921	0.0177414	0.12675
3666_G_A	3666	448	0.00147364	0.0312555	0.020469	0.126772
2120_G_A	2120	79	0.000259862	0.0750291	0.0491901	0.127189
7684_T_C	7684	26	8.5524e-05	0.131664	0.0863582	0.127354
15488_G_A	15488	42.0001	0.000138154	0.104618	0.0686532	0.127545
5775_T_C	5775	21	6.9077e-05	0.147799	0.097063	0.127834
10253_T_C	10253	24.9999	8.22345e-05	-0.134146	0.0882151	0.128347
2380_C_T	2380	24.0001	7.89455e-05	-0.131235	0.0863659	0.128632
16221_C_T	16221	1044	0.00343412	-0.0204522	0.0134675	0.128855
15634_A_G	15634	28.9999	9.5392e-05	0.121258	0.0799513	0.129357
12366_A_G	12366	111	0.000365122	-0.0637941	0.0421119	0.129808
280_C_G	280	42.0001	0.000138154	-0.102576	0.0677427	0.129979
12331_A_G	12331	68.9999	0.000226967	0.0800814	0.0528927	0.130019
6935_C_T	6935	155	0.000509855	0.0519716	0.0343339	0.130102
10727_C_T	10727	35	0.000115128	0.113185	0.0748101	0.13029
12570_A_G	12570	120	0.000394726	-0.0607344	0.0401686	0.130539
9383_C_T	9383	22	7.23665e-05	0.142963	0.0946069	0.130758
185_G_A	185	11122	0.0365846	-0.0064438	0.00426971	0.131253
2160_A_G	2160	37.0001	0.000121707	-0.107769	0.0715101	0.131802
10698_C_T	10698	28.9999	9.5392e-05	-0.12042	0.0799539	0.132038
2628_T_C	2628	55.9999	0.000184206	0.0873653	0.0581152	0.132761
8895_T_C	8895	34	0.000111839	0.110704	0.0736459	0.132791
4577_C_T	4577	169	0.000555905	0.0501331	0.0333674	0.132981
13395_A_G	13395	133	0.000437488	-0.0565992	0.0377067	0.133348
16217_T_C	16217	121	0.000398016	0.0595624	0.0397334	0.133863
6371_C_T	6371	2160.01	0.0071051	0.0140857	0.00940412	0.134182
12178_C_T	12178	37.0001	0.000121707	-0.111865	0.0747947	0.134753
13535_A_G	13535	23	7.5656e-05	0.148978	0.0997038	0.135124
9653_T_C	9653	92	0.000302623	-0.066644	0.0446046	0.13515
6489_C_A	6489	671	0.00220718	0.025058	0.0168265	0.136437
7471_C_T	7471	99.0001	0.00032565	-0.0656664	0.0441254	0.136706
3396_T_C	3396	265.001	0.00087169	-0.039915	0.0268361	0.136922
9861_T_C	9861	98	0.00032236	-0.0659794	0.044365	0.136965
11167_A_G	11167	130	0.00042762	-0.0576894	0.0388001	0.137061
813_A_G	813	139	0.000457225	-0.0545439	0.0367211	0.137451
9621_G_A	9621	79	0.000259862	0.0721857	0.0486457	0.137835
8503_T_C	8503	40	0.000131575	-0.100408	0.0677817	0.138516
1095_T_C	1095	61	0.000200653	-0.0801862	0.0541719	0.138818
3612_C_T	3612	31	0.000101971	-0.116258	0.0785674	0.13895
16225_C_T	16225	28.9999	9.5392e-05	0.118108	0.0799501	0.139606
3579_A_G	3579	21	6.9077e-05	0.14327	0.0970465	0.139865
11653_A_G	11653	1210	0.00398016	0.0184892	0.0125304	0.140068
11253_T_C	11253	1778.99	0.0058518	-0.0152866	0.0103616	0.140131
13419_A_G	13419	66	0.0002171	-0.0773753	0.0524818	0.140396
8668_T_C	8668	19.9999	6.57875e-05	-0.139442	0.0946272	0.140593
3397_A_G	3397	392	0.00128944	0.0323614	0.0219631	0.140633
15661_C_T	15661	89	0.000292756	0.0687364	0.046732	0.14133
10664_C_T	10664	28	9.2103e-05	0.120055	0.0816429	0.14143
593_T_C	593	392	0.00128944	-0.0325087	0.0221161	0.141588
15653_A_T	15653	21	6.9077e-05	0.138937	0.094603	0.141935
13614_A_G	13614	42.0001	0.000138154	-0.0968612	0.0660756	0.142674
8684_C_T	8684	128	0.000421041	0.0569207	0.0388318	0.142698
6776_T_C	6776	8067	0.0265355	0.00726952	0.00495984	0.142738
11377_G_A	11377	2672	0.00878925	-0.012405	0.00847097	0.143083
1834_T_C	1834	66	0.0002171	-0.0779832	0.053308	0.143502
6286_T_C	6286	53	0.000174338	-0.0883045	0.0604441	0.144037
8245_A_G	8245	67	0.000220389	-0.0791889	0.0542201	0.144153
482_T_C	482	2030	0.00667745	-0.0140738	0.00965178	0.144799
12033_A_G	12033	24.9999	8.22345e-05	-0.128585	0.0882193	0.144964
3594_C_T	3594	284	0.000934185	0.0375543	0.0257938	0.145411
13748_A_G	13748	41	0.000134865	0.0960899	0.0660779	0.145896
9938_T_C	9938	170	0.000559195	-0.0490229	0.0337816	0.146735
3395_A_G	3395	59	0.000194074	-0.0820096	0.0565425	0.146948
1656_A_G	1656	110	0.000361832	-0.0587596	0.0405361	0.147183
215_A_G	215	1590.01	0.00523015	-0.0158244	0.0109273	0.147578
3027_T_C	3027	187	0.000615115	0.0455255	0.0314722	0.14803
7379_G_A	7379	26	8.5524e-05	0.119765	0.0829753	0.148916
12026_A_G	12026	106	0.000348675	-0.0613461	0.0425296	0.149183
15124_A_G	15124	30	9.86815e-05	-0.113263	0.0785623	0.149392
13984_C_T	13984	21	6.9077e-05	0.136362	0.0945953	0.149436
769_G_A	769	444.001	0.00146049	0.0297569	0.0206921	0.150413
15440_T_C	15440	55.9999	0.000184206	0.0851968	0.0592484	0.150448
15442_A_G	15442	62	0.000203942	0.0804931	0.0560454	0.150944
9233_T_C	9233	167.999	0.000552615	0.0480163	0.0334668	0.151361
6737_A_G	6737	46.9999	0.000154601	0.0915117	0.0637834	0.151367
11437_T_C	11437	36	0.000118418	-0.102551	0.0715755	0.151927
739_C_T	739	95.0001	0.000312492	0.063209	0.0441181	0.15194
196_T_C	196	97	0.00031907	-0.0623937	0.0436472	0.152863
14258_G_A	14258	178	0.00058551	-0.0462535	0.0323704	0.15304
13966_A_G	13966	2780	0.0091445	0.0118673	0.00830613	0.153081
8875_T_C	8875	49	0.00016118	0.087374	0.0612209	0.153527
3342_C_T	3342	43	0.000141444	-0.0954474	0.0668941	0.153627
14869_G_C	14869	23	7.5656e-05	0.134991	0.0946516	0.153815
13818_T_C	13818	57	0.000187495	-0.0813715	0.057058	0.153836
12528_G_A	12528	37.0001	0.000121707	0.106655	0.074795	0.153879
9221_A_G	9221	189	0.000621695	0.0449744	0.0316374	0.155157
12699_A_G	12699	19.9999	6.57875e-05	0.134472	0.0945972	0.155168
4886_C_T	4886	27	8.88135e-05	0.125303	0.0882224	0.15552
13327_A_G	13327	68.0001	0.000223679	-0.0738568	0.0520827	0.156173
3721_A_G	3721	42.0001	0.000138154	0.0936111	0.0660815	0.156602
5108_T_C	5108	161	0.00052959	0.0481836	0.0340148	0.156616
8598_T_C	8598	118	0.000388147	-0.0561478	0.0396392	0.15664
11101_A_G	11101	149	0.000490118	0.0510381	0.0360327	0.156649
8504_T_C	8504	141	0.000463803	0.0512127	0.0361692	0.156801
16104_C_A	16104	34	0.000111839	-0.104268	0.0736532	0.156877
11569_T_C	11569	73.0001	0.000240126	0.0705944	0.0498732	0.156931
12397_A_G	12397	373	0.00122694	0.0319922	0.0226092	0.157068
13933_A_G	13933	500	0.0016447	-0.0275412	0.0194643	0.157083
3508_A_G	3508	28.9999	9.5392e-05	-0.119698	0.0846097	0.157158
8898_C_T	8898	85	0.000279598	0.0681876	0.04829	0.157939
13260_T_C	13260	66	0.0002171	-0.0763763	0.0541755	0.158603
12544_A_G	12544	37.0001	0.000121707	-0.100763	0.0715288	0.158926
6570_G_T	6570	117	0.000384858	0.0568464	0.0403577	0.158966
15518_C_T	15518	28.9999	9.5392e-05	-0.112509	0.079961	0.159414
15323_G_A	15323	297.999	0.000980235	-0.0351433	0.0249965	0.159746
15301_G_A	15301	1371	0.00450975	-0.0167853	0.0119448	0.159951
9077_T_C	9077	43	0.000141444	0.0964116	0.0686298	0.160081
13129_C_T	13129	104	0.000342097	-0.0603158	0.0429466	0.16019
12634_A_G	12634	1297	0.00426633	0.0169683	0.0120856	0.160319
6546_C_T	6546	31	0.000101971	0.108245	0.0772471	0.161132
12775_G_A	12775	45	0.000148022	-0.0893744	0.0637911	0.161202
629_T_C	629	158.001	0.000519725	0.0483888	0.0345624	0.161503
16362_T_C	16362	12610	0.0414791	0.00564072	0.00403072	0.161686
15679_A_G	15679	124	0.000407884	-0.0552086	0.0394644	0.161831
16145_G_A	16145	5349.99	0.0175982	-0.0084423	0.00603847	0.162089
10205_C_T	10205	44	0.000144733	-0.0890488	0.0637889	0.162719
9066_A_G	9066	59.9999	0.000197363	-0.0768954	0.0550886	0.162762
5452_C_T	5452	64.0001	0.000210521	-0.0756075	0.0541747	0.16283
7516_A_G	7516	24.0001	7.89455e-05	-0.123089	0.0882172	0.162928
15199_C_T	15199	98	0.00032236	0.0608673	0.0436499	0.163186
11016_G_A	11016	607.999	0.00199994	-0.0242639	0.0174072	0.16335
5213_C_T	5213	34	0.000111839	-0.105867	0.076004	0.163647
5605_A_G	5605	22	7.23665e-05	0.135139	0.0970512	0.163787
16218_C_T	16218	811.999	0.00267098	0.0213008	0.0153069	0.164051
14440_A_G	14440	21	6.9077e-05	0.142713	0.102644	0.16442
4363_T_C	4363	436.999	0.00143746	-0.0289803	0.0208494	0.164537
6530_A_G	6530	41	0.000134865	0.0941164	0.0677469	0.164763
2857_T_C	2857	34	0.000111839	-0.10229	0.0736498	0.164873
12358_A_G	12358	573	0.00188482	-0.0251645	0.0181237	0.16499
5821_G_A	5821	76	0.000249994	-0.0687729	0.0495351	0.165028
12636_C_T	12636	50.9999	0.000167759	-0.0847738	0.0610726	0.165114
7691_T_C	7691	48	0.000157891	0.0865409	0.0624156	0.165588
6216_T_C	6216	352	0.00115786	-0.0318418	0.0229703	0.165684
7325_A_G	7325	37.0001	0.000121707	-0.102094	0.0736636	0.165764
16485_G_A	16485	55.0001	0.000180916	0.0797459	0.0575851	0.166105
11794_T_C	11794	63	0.000207232	0.0762022	0.0550834	0.166546
1719_G_A	1719	8581.01	0.0282263	0.00665896	0.00481712	0.166866
6257_G_A	6257	116	0.000381569	-0.05527	0.0399924	0.16697
3796_A_G	3796	2324	0.00764455	-0.0125523	0.00910006	0.167785
7828_A_G	7828	58	0.000190785	-0.0793587	0.0575838	0.168161
3203_A_G	3203	129	0.000424331	-0.052162	0.0378558	0.168232
6260_G_A	6260	2937.01	0.00966095	0.0111397	0.00809294	0.168677
8087_T_C	8087	35	0.000115128	-0.101192	0.0736492	0.169452
5800_A_G	5800	23	7.5656e-05	0.126566	0.092314	0.170365
12717_C_T	12717	24.0001	7.89455e-05	0.118364	0.0863606	0.170507
8592_G_A	8592	220	0.000723665	0.040285	0.0294242	0.170966
9299_A_G	9299	126	0.000414463	-0.0524	0.0383162	0.17145
2702_G_A	2702	167.999	0.000552615	0.0461731	0.0337835	0.171711
5960_C_T	5960	59	0.000194074	0.0765658	0.0560406	0.171861
3624_A_G	3624	26	8.5524e-05	-0.120412	0.0882306	0.172336
15913_C_T	15913	42.0001	0.000138154	-0.0889279	0.065284	0.173147
15311_A_G	15311	49	0.00016118	0.0831808	0.0610706	0.173186
7948_C_T	7948	53	0.000174338	0.0814211	0.0598377	0.173611
8655_C_T	8655	190	0.000624985	0.0426794	0.0313752	0.17374
3348_A_G	3348	304	0.000999975	0.0335542	0.0247071	0.174441
10499_A_G	10499	1606	0.00528275	-0.0147733	0.0108824	0.174613
13281_T_C	13281	444.001	0.00146049	-0.0279863	0.020625	0.174812
3621_T_C	3621	53	0.000174338	0.0788051	0.0581176	0.175114
15565_T_C	15565	75	0.000246704	0.0683439	0.0505758	0.176596
8939_T_C	8939	36	0.000118418	-0.0980955	0.0726017	0.176651
1821_A_G	1821	86.0001	0.000282888	0.0627533	0.0464529	0.176729
10490_T_C	10490	48	0.000157891	0.0842771	0.0624035	0.176852
5902_T_C	5902	248.001	0.00081577	0.0374171	0.0277118	0.176947
669_T_C	669	205	0.000674325	0.0412327	0.0305591	0.17725
12351_T_C	12351	39	0.000128286	-0.0913786	0.0677483	0.177405
8869_A_G	8869	251	0.000825635	0.0370051	0.0274613	0.177809
13474_T_C	13474	32	0.00010526	0.103944	0.0772415	0.178402
7340_G_A	7340	145	0.000476961	0.0488324	0.0362915	0.178446
10326_T_A	10326	81	0.000266441	0.064865	0.0482561	0.178892
8860_A_G	8860	1538.99	0.00506235	-0.0149026	0.0110909	0.179054
16428_G_A	16428	214	0.00070393	0.0397059	0.0295751	0.179421
15217_G_A	15217	125	0.000411173	-0.0523844	0.0391322	0.180686
16233_A_G	16233	46.0001	0.000151312	-0.0844147	0.0630672	0.180739
6680_T_C	6680	196	0.00064472	-0.0414391	0.0309774	0.18099
12076_A_G	12076	22	7.23665e-05	0.126518	0.0945949	0.18107
6269_A_C	6269	52	0.000171048	-0.0808268	0.0604436	0.181151
4203_A_G	4203	22	7.23665e-05	0.126479	0.0946021	0.181237
324_C_T	324	175.999	0.00057893	0.0436579	0.0326587	0.181293
9127_A_G	9127	24.0001	7.89455e-05	0.117791	0.0882097	0.181764
8856_G_C	8856	183.001	0.00060196	0.0426087	0.0319217	0.181948
384_A_G	384	57	0.000187495	-0.0747388	0.0560464	0.182365
7741_T_C	7741	102	0.000335517	0.0575551	0.0431906	0.18267
9682_T_C	9682	135	0.000444067	0.0510717	0.0383501	0.182953
11197_C_T	11197	526.999	0.0017335	0.025005	0.0188019	0.183548
6554_C_T	6554	333	0.00109537	0.031654	0.0238104	0.183713
3691_C_T	3691	34	0.000111839	-0.102614	0.0772481	0.184058
4481_G_A	4481	75	0.000246704	-0.0657148	0.049527	0.184561
5360_C_T	5360	122	0.000401305	0.0528267	0.0398515	0.184979
11512_C_T	11512	54	0.000177627	0.0792226	0.0598359	0.185506
4808_C_T	4808	49	0.00016118	0.0843454	0.0637889	0.186084
13036_C_T	13036	23	7.5656e-05	0.119122	0.0901929	0.186587
942_A_G	942	99.9999	0.000328938	-0.0569604	0.0431935	0.187262
16082_C_T	16082	28	9.2103e-05	-0.109395	0.0829683	0.187332
15715_A_G	15715	40	0.000131575	-0.0941723	0.0715174	0.187916
7051_T_C	7051	55.9999	0.000184206	-0.0757379	0.0575791	0.188387
14979_T_C	14979	64.0001	0.000210521	-0.0694577	0.05289	0.189101
9117_T_C	9117	681.001	0.00224007	0.0219702	0.0167344	0.189225
15777_G_A	15777	81.9999	0.00026973	-0.0628958	0.0479121	0.189275
14926_A_G	14926	80	0.000263151	0.0658926	0.0502158	0.189458
5315_A_G	5315	213	0.00070064	0.0392633	0.0299419	0.189753
9770_T_C	9770	33.0001	0.00010855	-0.0980376	0.074797	0.189956
10589_G_A	10589	1976.01	0.00649985	0.0128193	0.00979588	0.190658
13802_C_T	13802	81	0.000266441	0.0634903	0.0485381	0.190858
11869_C_A	11869	671	0.00220718	-0.0219852	0.0168151	0.191054
3746_C_T	3746	40	0.000131575	0.0885777	0.0677506	0.191076
12561_G_A	12561	133	0.000437488	-0.0483891	0.0370166	0.191138
2217_C_T	2217	678	0.0022302	-0.0218411	0.0167235	0.191549
16365_C_T	16365	93	0.000305913	0.0578945	0.044369	0.191949
10265_T_C	10265	90	0.000296045	0.0602146	0.0461758	0.192225
319_T_C	319	1480	0.00486829	-0.0147352	0.011324	0.193181
5187_C_T	5187	265.001	0.00087169	0.0343613	0.026465	0.194163
15052_A_G	15052	89	0.000292756	0.0592047	0.0456315	0.194478
8537_A_G	8537	42.0001	0.000138154	-0.0846224	0.0652836	0.194899
13887_A_G	13887	41	0.000134865	0.0876841	0.0677471	0.195568
4316_A_G	4316	48	0.000157891	0.0825523	0.0637914	0.195634
7849_C_T	7849	74	0.000243414	-0.0659205	0.0509433	0.195669
1694_T_C	1694	48	0.000157891	0.0816089	0.0630681	0.195674
9101_T_C	9101	126	0.000414463	0.0501925	0.0387966	0.195759
8998_G_A	8998	52	0.000171048	-0.0765775	0.0592439	0.196158
16283_A_G	16283	37.0001	0.000121707	0.0924188	0.0715161	0.196263
6323_A_G	6323	66	0.0002171	-0.0699996	0.0541734	0.196311
7517_A_G	7517	121	0.000398016	-0.0507361	0.0392965	0.196668
7678_T_A	7678	34	0.000111839	-0.0964471	0.074797	0.197243
8258_T_C	8258	46.9999	0.000154601	-0.0812712	0.0630692	0.197538
2259_C_T	2259	1363	0.00448344	-0.0152004	0.0117963	0.197546
11266_C_T	11266	23	7.5656e-05	-0.118916	0.0923205	0.19772
9899_T_C	9899	2741	0.0090162	0.0107559	0.00835873	0.198171
8593_A_G	8593	27	8.88135e-05	0.104766	0.0814244	0.198214
6221_T_C	6221	2452.99	0.00806885	0.0113595	0.0088309	0.198327
1018_G_A	1018	396.999	0.00130588	0.0280255	0.0218055	0.198707
16527_C_T	16527	683	0.00224665	0.021306	0.0165812	0.198813
2758_G_A	2758	167.001	0.00054933	0.0429815	0.0334608	0.198958
10398_A_G	10398	32833.9	0.108004	-0.00347686	0.00270727	0.19905
14199_T_C	14199	140	0.000460514	-0.047302	0.036847	0.199235
10923_C_T	10923	19.9999	6.57875e-05	0.121324	0.0946015	0.199678
93_A_G	93	2008	0.0066051	0.0124258	0.0097028	0.200322
4769_A_G	4769	3892	0.0128023	-0.00901372	0.00704067	0.200464
225_G_A	225	1993	0.00655575	0.0125188	0.00978019	0.200541
3450_C_T	3450	36	0.000118418	0.0902492	0.0705167	0.200607
4688_T_C	4688	1114	0.00366438	0.0166543	0.0130206	0.200875
16497_A_G	16497	261	0.00085853	0.0345909	0.0270486	0.200956
16144_T_C	16144	34	0.000111839	-0.0941527	0.0737652	0.201822
6515_T_C	6515	23	7.5656e-05	-0.114993	0.0902049	0.202384
606_A_G	606	58	0.000190785	-0.0726424	0.0570536	0.202939
15484_A_G	15484	40	0.000131575	-0.0883984	0.0695569	0.203774
1503_G_A	1503	194	0.00063814	0.0392159	0.0308797	0.204102
326_A_G	326	37.9999	0.000124997	0.0894962	0.0705111	0.204354
5249_T_C	5249	24.0001	7.89455e-05	-0.111964	0.0882151	0.204368
8974_C_T	8974	43	0.000141444	0.0837824	0.0660749	0.204803
9061_C_T	9061	21	6.9077e-05	-0.120084	0.0947136	0.20485
16041_A_G	16041	99.9999	0.000328938	-0.0556116	0.0438872	0.205104
7962_T_C	7962	27	8.88135e-05	0.103172	0.0814218	0.205113
6237_C_A	6237	403.999	0.00132891	-0.0272551	0.0215344	0.205639
13198_G_A	13198	24.0001	7.89455e-05	0.111394	0.088211	0.206659
8857_G_A	8857	90.9999	0.000299334	0.0582758	0.0461703	0.206881
8188_A_G	8188	70	0.000230257	0.065239	0.0516937	0.206939
13002_C_A	13002	66	0.0002171	0.0661588	0.0524884	0.20751
15519_T_C	15519	294	0.00096708	0.0320349	0.0254422	0.207988
14208_T_C	14208	23	7.5656e-05	0.113514	0.0902058	0.208253
2483_T_C	2483	139	0.000457225	0.0466909	0.0371203	0.208457
8706_A_G	8706	272.001	0.000894715	0.0334647	0.0266198	0.208707
6285_G_A	6285	55.9999	0.000184206	-0.0711091	0.0565818	0.208847
4135_T_C	4135	126	0.000414463	0.0488921	0.0389664	0.20958
7873_C_T	7873	265.999	0.000874975	0.0331827	0.026465	0.209904
12092_C_T	12092	148	0.000486829	-0.0447988	0.0357518	0.210189
15287_T_C	15287	125	0.000411173	-0.0482032	0.0384815	0.210341
173_T_C	173	41	0.000134865	0.0825586	0.0660818	0.211543
66_G_A	66	33.0001	0.00010855	0.0947025	0.0759905	0.212678
16265_A_C	16265	159.999	0.0005263	-0.041981	0.0337866	0.214042
6962_G_A	6962	73.0001	0.000240126	0.0623474	0.05024	0.214611
10142_C_T	10142	125	0.000411173	0.0487921	0.0393327	0.214793
11555_C_T	11555	43	0.000141444	0.081871	0.0660823	0.215375
4002_T_C	4002	36	0.000118418	0.0926478	0.0747963	0.21547
16400_C_T	16400	328	0.00107892	0.029793	0.0240629	0.21567
272_A_G	272	104	0.000342097	0.0523761	0.0423241	0.215904
12950_A_G	12950	41	0.000134865	0.0837227	0.0677459	0.216522
8248_A_G	8248	139	0.000457225	0.0450231	0.0364459	0.216705
14434_C_T	14434	40	0.000131575	-0.0836836	0.0677512	0.216772
14872_C_T	14872	1528.01	0.0050262	-0.013771	0.0111563	0.217067
5099_C_T	5099	31	0.000101971	0.0969579	0.078573	0.217211
6032_G_A	6032	67	0.000220389	-0.0647053	0.0524978	0.217752
5628_T_C	5628	53	0.000174338	0.0722912	0.058677	0.217943
1438_A_G	1438	4415	0.0145226	-0.00815122	0.00662224	0.218368
16512_T_C	16512	31	0.000101971	-0.0965645	0.0785634	0.219026
8119_T_C	8119	216.999	0.000713795	-0.0359469	0.0292901	0.219723
12084_C_T	12084	101	0.000332228	-0.0532778	0.0434177	0.219787
14041_C_T	14041	28.9999	9.5392e-05	-0.0981206	0.0799646	0.219805
5201_T_C	5201	183.001	0.00060196	0.0393764	0.0320945	0.219866
4123_A_G	4123	93	0.000305913	-0.055041	0.0449163	0.220422
3333_C_T	3333	393	0.00129273	0.0267527	0.0218514	0.220841
6899_G_A	6899	143	0.000470382	0.0439483	0.0359004	0.220888
5301_A_G	5301	66	0.0002171	-0.0652957	0.0533422	0.22092
4745_A_G	4745	1198	0.00394069	-0.0153712	0.0125576	0.220933
16327_C_A	16327	34	0.000111839	-0.0900234	0.0736453	0.221562
9632_A_G	9632	335	0.00110195	-0.029356	0.0240186	0.221628
9286_T_C	9286	24.9999	8.22345e-05	-0.105387	0.0863505	0.222296
16071_C_T	16071	46.0001	0.000151312	-0.0768068	0.0630913	0.223457
12453_T_C	12453	40	0.000131575	0.0835455	0.068638	0.223534
11095_C_T	11095	24.0001	7.89455e-05	-0.107375	0.0882202	0.223559
16343_A_G	16343	1396	0.00459198	0.0141679	0.0116469	0.223815
870_C_T	870	34	0.000111839	0.0923257	0.0759916	0.224389
14037_A_G	14037	675	0.00222033	-0.0203142	0.0167624	0.225556
1211_G_A	1211	103	0.000338807	0.0515284	0.0425337	0.225716
4718_A_G	4718	59	0.000194074	-0.068498	0.0565489	0.22578
9097_A_G	9097	42.0001	0.000138154	0.0842395	0.0695568	0.225863
280_C_T	280	37.0001	0.000121707	-0.0891802	0.0736556	0.225984
13161_T_C	13161	136	0.000447356	-0.0452871	0.0374051	0.226005
709_G_A	709	22495.1	0.073995	0.00378547	0.00313457	0.227183
14364_G_A	14364	571	0.00187824	0.0218468	0.0180926	0.227243
14978_A_G	14978	218	0.000717085	-0.0350229	0.0290793	0.22844
729_T_C	729	24.0001	7.89455e-05	-0.106202	0.0882165	0.228636
8293_C_T	8293	41	0.000134865	-0.0825852	0.0686356	0.228884
6917_G_C	6917	33.0001	0.00010855	0.0945183	0.0785777	0.229031
8029_C_T	8029	28	9.2103e-05	-0.0974952	0.0814153	0.231112
16111_C_T	16111	1776	0.00584195	-0.0123646	0.0103298	0.231315
721_T_C	721	108	0.000355254	0.0494382	0.0413197	0.231511
7270_T_C	7270	158.001	0.000519725	0.0412073	0.0344425	0.23154
430_T_C	430	35	0.000115128	0.0880299	0.0736463	0.23197
16241_A_G	16241	213	0.00070064	-0.0356195	0.0298589	0.232899
10963_A_G	10963	21	6.9077e-05	0.110075	0.0923163	0.233119
6563_C_T	6563	76	0.000249994	-0.0594575	0.0498654	0.233123
197_A_G	197	31	0.000101971	-0.0906042	0.0759987	0.233193
6380_A_G	6380	90	0.000296045	0.0531264	0.0446084	0.233675
6923_A_G	6923	19.9999	6.57875e-05	0.118737	0.0997115	0.233733
15191_T_C	15191	443	0.0014572	0.0246099	0.0206745	0.23391
15109_T_C	15109	40	0.000131575	0.0804225	0.0677515	0.235221
1872_T_C	1872	35	0.000115128	0.0873879	0.0736516	0.235426
4386_T_C	4386	54	0.000177627	-0.0724346	0.0610697	0.235586
4715_A_G	4715	90	0.000296045	0.053868	0.0454387	0.235818
15449_T_C	15449	55.9999	0.000184206	-0.0702248	0.0592671	0.236064
2755_A_G	2755	363.001	0.00119405	-0.0269363	0.0227383	0.236169
16051_A_G	16051	3257.99	0.0107168	0.00911588	0.0076982	0.236353
16269_A_C	16269	49	0.00016118	0.0730704	0.0617192	0.236447
11981_C_T	11981	19.9999	6.57875e-05	0.111992	0.0946117	0.236533
14357_A_G	14357	42.0001	0.000138154	-0.0791265	0.0668962	0.23688
8968_A_G	8968	24.0001	7.89455e-05	-0.106635	0.090205	0.23715
14544_G_A	14544	98	0.00032236	0.0512157	0.0434234	0.238221
1250_C_T	1250	43	0.000141444	0.0778757	0.0660802	0.238598
9325_T_C	9325	77.0001	0.000253283	0.0591628	0.0502182	0.238753
9151_A_G	9151	23	7.5656e-05	0.106259	0.0902069	0.23882
1850_T_C	1850	1012	0.00332886	-0.0160792	0.0136889	0.240151
14278_T_C	14278	207.001	0.000680905	0.0353619	0.0301667	0.241113
5592_A_G	5592	192.999	0.00063485	0.0367738	0.0313832	0.241293
9716_T_C	9716	2389	0.00785835	-0.0104823	0.00894612	0.241314
13098_A_G	13098	89	0.000292756	0.0534645	0.0456302	0.241323
246_T_C	246	67	0.000220389	0.0615154	0.0525425	0.241692
6716_A_G	6716	162	0.00053288	0.0400567	0.0342219	0.241802
11362_A_G	11362	240.999	0.00079274	0.0326289	0.0279267	0.242658
15746_A_G	15746	45	0.000148022	-0.0753308	0.0645581	0.243265
228_G_A	228	9778.99	0.0321669	-0.00528505	0.00453061	0.243406
15204_T_C	15204	50.9999	0.000167759	0.0696865	0.059842	0.24422
13959_C_T	13959	59	0.000194074	-0.0652559	0.0560452	0.244286
12279_A_G	12279	31	0.000101971	0.0899394	0.0772693	0.244437
16242_C_A	16242	37.0001	0.000121707	0.0832436	0.0715172	0.24444
13527_A_G	13527	21	6.9077e-05	0.11263	0.0970548	0.245858
12121_T_C	12121	36	0.000118418	0.0830277	0.0715523	0.245897
9182_G_A	9182	40	0.000131575	0.0796272	0.0686375	0.246005
9356_C_T	9356	66	0.0002171	0.0613258	0.0528988	0.246335
15047_G_A	15047	55.0001	0.000180916	-0.0679833	0.0586704	0.246567
7771_A_G	7771	120	0.000394726	0.0460757	0.0397668	0.246601
16496_G_A	16496	24.0001	7.89455e-05	-0.102205	0.0882133	0.246618
13147_C_T	13147	59.9999	0.000197363	-0.0648755	0.0560476	0.247067
15377_A_G	15377	90.9999	0.000299334	-0.0525138	0.0453712	0.247101
14488_T_C	14488	85	0.000279598	-0.0550695	0.0476233	0.247537
8158_A_G	8158	173	0.000569065	0.0383425	0.0331603	0.247571
15299_T_C	15299	205	0.000674325	0.0355655	0.0307916	0.248076
9581_T_C	9581	33.0001	0.00010855	0.0891041	0.0772427	0.248683
10583_A_G	10583	32	0.00010526	-0.0889795	0.0772425	0.249344
9099_C_T	9099	34	0.000111839	-0.0848311	0.073651	0.249406
8435_A_G	8435	98	0.00032236	0.0504801	0.0438818	0.249996
8020_G_A	8020	418	0.00137496	-0.0244882	0.021291	0.250077
9921_G_A	9921	136	0.000447356	-0.0435317	0.037853	0.250138
2858_A_G	2858	45	0.000148022	-0.0740918	0.0645259	0.250868
16111_C_G	16111	36	0.000118418	-0.0844581	0.0736481	0.251475
7372_T_C	7372	22	7.23665e-05	0.105637	0.0923166	0.252504
153_A_G	153	2824.99	0.0092925	0.0094202	0.00823963	0.252924
195_T_C	195	24833	0.0816855	0.00343914	0.00300973	0.253176
13656_T_C	13656	93	0.000305913	0.0509603	0.0446136	0.253348
16247_A_G	16247	28	9.2103e-05	-0.0913255	0.0799879	0.253563
12757_T_C	12757	26	8.5524e-05	0.100716	0.0882206	0.253607
14022_A_G	14022	124	0.000407884	0.044673	0.0391338	0.253645
8404_T_C	8404	26	8.5524e-05	0.10535	0.0923318	0.253875
11009_T_C	11009	322.999	0.00106247	-0.0276101	0.0242127	0.254156
15736_A_G	15736	68.9999	0.000226967	-0.0603291	0.0529067	0.254166
13590_G_A	13590	357	0.00117431	0.0265605	0.0233076	0.254469
9163_G_A	9163	116	0.000381569	-0.04577	0.0401743	0.254586
1819_T_C	1819	81	0.000266441	-0.0545322	0.047911	0.255039
398_T_C	398	90.9999	0.000299334	-0.052477	0.046176	0.255767
7142_T_C	7142	66	0.0002171	0.061057	0.053736	0.255858
9093_A_G	9093	965	0.00317426	-0.0159179	0.014024	0.256358
11177_C_T	11177	81	0.000266441	0.0554221	0.0488342	0.256418
9812_C_T	9812	27	8.88135e-05	0.0923604	0.0814304	0.256702
13101_A_C	13101	308	0.00101313	0.0278988	0.0246256	0.257249
8542_T_C	8542	31	0.000101971	-0.0874497	0.0772415	0.257569
7289_A_G	7289	41	0.000134865	0.0766101	0.067747	0.25813
53_G_A	53	28	9.2103e-05	0.0937803	0.0829723	0.258368
9500_C_T	9500	21	6.9077e-05	-0.109674	0.0970567	0.258477
4129_A_G	4129	172	0.000565775	-0.0374416	0.0331611	0.258864
7256_C_T	7256	314.001	0.00103287	0.0276586	0.0245093	0.259112
189_A_G	189	4147	0.0136411	-0.00771431	0.00684066	0.259443
14211_C_T	14211	61	0.000200653	-0.0637457	0.0565438	0.259588
7334_T_C	7334	133	0.000437488	-0.0422226	0.037565	0.261019
266_T_C	266	39	0.000128286	0.0803669	0.0715173	0.261124
4104_A_G	4104	305.001	0.00100326	0.0278759	0.0248419	0.261809
13752_T_C	13752	153	0.000503275	0.0398354	0.0355289	0.262199
5553_T_C	5553	140	0.000460514	0.0414302	0.0369765	0.262524
10861_T_C	10861	124	0.000407884	-0.0432487	0.0386348	0.262961
6227_T_C	6227	108	0.000355254	0.0464492	0.0414971	0.262998
9469_C_T	9469	192.999	0.00063485	0.0347304	0.0310425	0.263227
11887_G_A	11887	138	0.000453935	0.040752	0.0364286	0.263278
1711_C_T	1711	81	0.000266441	-0.0539368	0.0482392	0.263521
16335_A_G	16335	109	0.000358543	0.0467739	0.0419004	0.264291
2757_A_G	2757	913	0.00300321	-0.0160857	0.0144446	0.265448
825_T_A	825	162	0.00053288	0.0378429	0.0339941	0.265616
8383_T_C	8383	33.0001	0.00010855	-0.0831887	0.0747933	0.266033
10031_T_C	10031	123	0.000404594	0.0440899	0.0396403	0.266033
13398_A_G	13398	77.9999	0.000256572	-0.0539912	0.0485502	0.266109
2789_C_T	2789	164	0.00053946	0.0376112	0.0338588	0.266645
12753_A_G	12753	50	0.000164469	0.0667288	0.0601232	0.267057
5979_G_A	5979	319	0.00104932	-0.0270976	0.0244159	0.267072
6077_C_T	6077	37.0001	0.000121707	-0.078254	0.0705169	0.267121
10101_T_C	10101	131	0.000430909	0.0418192	0.0377048	0.26738
10124_T_C	10124	314.999	0.00103615	-0.0270241	0.0243694	0.267461
10688_G_A	10688	237	0.000779585	0.0311938	0.0281603	0.267982
325_C_T	325	245	0.0008059	-0.0307323	0.0277732	0.268493
5012_C_T	5012	19.9999	6.57875e-05	-0.104377	0.0945961	0.269857
7080_T_C	7080	245	0.0008059	-0.0303407	0.0275003	0.269904
15892_T_C	15892	49	0.00016118	-0.0673654	0.0610775	0.270051
13785_C_T	13785	35	0.000115128	0.0850981	0.077241	0.270584
12417_C_T	12417	28.9999	9.5392e-05	-0.0864981	0.0785717	0.27095
14650_C_T	14650	19.9999	6.57875e-05	0.112836	0.102607	0.271468
15936_A_T	15936	81.9999	0.00026973	0.0525322	0.0479169	0.272941
11453_G_A	11453	45	0.000148022	-0.070661	0.0645201	0.27344
5165_C_T	5165	27	8.88135e-05	0.0926692	0.0846246	0.273491
10192_C_T	10192	227	0.00074669	0.0316942	0.0290087	0.274583
14287_T_C	14287	40	0.000131575	0.0759794	0.0695538	0.274666
16266_C_T	16266	925.999	0.00304597	-0.0155895	0.0142717	0.274686
5442_T_C	5442	98	0.00032236	0.0474871	0.0434954	0.274934
5231_G_A	5231	812.999	0.00267427	-0.0166756	0.0152785	0.275079
182_C_T	182	477.001	0.00156904	0.0215638	0.0197597	0.275141
15257_G_A	15257	3229.01	0.0106214	-0.0083904	0.00770019	0.275876
9022_G_A	9022	44	0.000144733	-0.0695001	0.0637922	0.275945
8581_G_A	8581	95.0001	0.000312492	-0.0477966	0.0438811	0.276055
10376_A_G	10376	40	0.000131575	0.0747246	0.0686357	0.276282
3173_G_A	3173	42.0001	0.000138154	0.0710758	0.0652857	0.276293
4185_C_T	4185	24.9999	8.22345e-05	0.0920938	0.0846081	0.276388
13722_A_G	13722	1663	0.00547025	-0.01163	0.0106868	0.27648
7385_A_G	7385	406	0.00133549	-0.0235292	0.0216226	0.276519
1290_C_T	1290	122	0.000401305	-0.0416765	0.038321	0.27679
12642_A_G	12642	491	0.00161509	-0.0211874	0.0194837	0.276845
15734_G_A	15734	102	0.000335517	0.0460018	0.0423263	0.277111
15313_T_C	15313	76	0.000249994	-0.0542001	0.0498701	0.277116
3741_C_T	3741	127	0.000417752	0.0423647	0.0389973	0.277327
9656_T_C	9656	302	0.000993395	0.0270616	0.0249209	0.277526
13545_C_T	13545	46.9999	0.000154601	0.0684759	0.0630727	0.277628
12127_G_T	12127	43	0.000141444	-0.0744822	0.0686332	0.277825
6284_A_G	6284	39	0.000128286	-0.074437	0.0686387	0.278155
12519_T_C	12519	171	0.000562485	-0.0357246	0.0329667	0.278517
321_T_C	321	387.999	0.00127628	-0.0239487	0.0221115	0.27877
3523_A_G	3523	36	0.000118418	-0.0763452	0.0705298	0.279053
10029_A_G	10029	175.001	0.000575645	-0.0357358	0.0330208	0.279156
8065_G_A	8065	262	0.00086182	0.0289522	0.0267787	0.279626
9083_T_C	9083	110	0.000361832	-0.0446339	0.0413031	0.279858
16356_T_C	16356	6554	0.0215586	-0.00591781	0.00547915	0.280117
9452_G_A	9452	68.0001	0.000223679	0.0574606	0.0533032	0.281038
9115_A_G	9115	34	0.000111839	0.0819085	0.07599	0.281087
11732_T_C	11732	520	0.00171048	0.0203858	0.0189321	0.281579
10978_A_G	10978	484	0.00159206	-0.0227506	0.0211447	0.281951
12630_G_A	12630	144	0.000473672	-0.0387635	0.0360321	0.282017
12976_C_T	12976	24.0001	7.89455e-05	0.0970355	0.0901994	0.282023
7041_G_A	7041	73.0001	0.000240126	0.0551474	0.0513193	0.282558
8468_C_T	8468	191.001	0.000628275	0.0334925	0.0312025	0.283097
13494_C_T	13494	27	8.88135e-05	0.0925786	0.0863698	0.283773
5447_C_T	5447	19.9999	6.57875e-05	0.101359	0.0946071	0.284008
12654_A_G	12654	96	0.000315781	-0.0461709	0.0431999	0.285174
5437_C_T	5437	420.001	0.00138155	0.0227315	0.0212825	0.285486
1700_T_C	1700	2849	0.00937145	0.00876412	0.00820701	0.285575
9932_G_A	9932	526.001	0.00173022	0.0201674	0.0188965	0.285857
13528_A_G	13528	803.001	0.00264138	-0.0163981	0.0153877	0.286578
15977_C_T	15977	94	0.000309203	-0.0485998	0.0456345	0.286888
7184_A_G	7184	817	0.00268743	-0.016106	0.0151234	0.28689
12490_A_G	12490	90.9999	0.000299334	0.0477515	0.0448542	0.287062
7979_G_A	7979	55.9999	0.000184206	-0.0607058	0.0570552	0.287338
3882_G_A	3882	105	0.000345385	0.0443636	0.0417025	0.287416
13566_T_C	13566	19.9999	6.57875e-05	-0.10582	0.0997142	0.288587
3644_T_C	3644	145	0.000476961	-0.0379616	0.0357757	0.288647
9086_C_T	9086	34	0.000111839	0.0780107	0.0736622	0.289587
12774_C_T	12774	21	6.9077e-05	0.105515	0.0997275	0.290043
118_G_C	118	55.9999	0.000184206	0.0620306	0.0586753	0.290429
15235_A_G	15235	24.0001	7.89455e-05	0.0954184	0.0902884	0.290596
4065_A_G	4065	256.001	0.000842085	-0.0282366	0.0267403	0.29099
16272_A_G	16272	81	0.000266441	-0.0508907	0.0482237	0.291287
7403_A_G	7403	49	0.00016118	-0.0665259	0.063072	0.291536
711_T_C	711	23	7.5656e-05	-0.0951332	0.0901979	0.291557
11465_T_C	11465	285	0.000937475	0.0271054	0.0257239	0.29202
7572_T_C	7572	23	7.5656e-05	0.099636	0.0946061	0.292266
8645_A_G	8645	80	0.000263151	-0.0501152	0.0476117	0.292534
7645_T_C	7645	316	0.00103944	-0.0257826	0.0245397	0.293422
292_T_C	292	126	0.000414463	-0.0416494	0.0396427	0.293435
12603_C_T	12603	68.0001	0.000223679	-0.0551357	0.0524846	0.293485
4343_A_G	4343	26	8.5524e-05	0.0888386	0.0846124	0.293744
6305_G_A	6305	59.9999	0.000197363	-0.0573237	0.0546272	0.294013
15860_A_G	15860	19.9999	6.57875e-05	-0.104463	0.0997185	0.294835
471_T_C	471	77.9999	0.000256572	-0.0504918	0.0482244	0.295093
368_A_G	368	68.9999	0.000226967	0.0540666	0.0516927	0.295598
7283_T_C	7283	34	0.000111839	-0.0793376	0.0759906	0.296466
211_A_G	211	19.9999	6.57875e-05	0.107119	0.102617	0.296549
14215_T_C	14215	23	7.5656e-05	0.094093	0.0902033	0.296894
5498_A_G	5498	77.9999	0.000256572	0.0519387	0.049869	0.297644
5978_A_G	5978	128	0.000421041	-0.0395368	0.0380066	0.29822
10454_T_C	10454	289.001	0.000950635	0.0266083	0.0255888	0.298415
15968_T_C	15968	63	0.000207232	-0.0562952	0.0541737	0.298732
9100_A_G	9100	49	0.00016118	0.0654932	0.0630664	0.299048
722_C_T	722	44	0.000144733	0.0669947	0.0645233	0.299131
5450_C_T	5450	142	0.000467093	-0.0382015	0.0368413	0.299774
7146_A_G	7146	163	0.00053617	0.035129	0.0338851	0.299872
3204_C_T	3204	353	0.00116116	-0.0238337	0.0230035	0.300161
16566_G_A	16566	28	9.2103e-05	0.082781	0.0799493	0.300475
15328_A_G	15328	32	0.00010526	-0.0785938	0.0759804	0.300953
14370_A_G	14370	35	0.000115128	0.0760479	0.0736461	0.301787
5189_A_G	5189	23	7.5656e-05	-0.0910472	0.088212	0.302008
1810_A_G	1810	26	8.5524e-05	0.0910413	0.0882216	0.302092
13889_G_A	13889	195	0.00064143	-0.0316966	0.0307152	0.302095
7567_C_T	7567	59.9999	0.000197363	0.0577245	0.05605	0.30307
9845_T_C	9845	48	0.000157891	0.0656708	0.0637877	0.303237
5583_C_T	5583	93	0.000305913	0.0461812	0.0448577	0.303245
9540_T_C	9540	1100	0.00361832	-0.0138035	0.0134123	0.303404
12237_C_T	12237	23	7.5656e-05	-0.0907954	0.0882273	0.303431
14129_C_T	14129	40	0.000131575	-0.0696385	0.0677626	0.3041
14207_G_A	14207	55.0001	0.000180916	0.0614913	0.0598367	0.304115
16153_G_A	16153	1020	0.00335518	0.013985	0.0136216	0.304574
6473_C_T	6473	44	0.000144733	-0.070378	0.0685904	0.304864
16047_G_A	16047	24.9999	8.22345e-05	0.0867532	0.0846216	0.305276
14259_G_A	14259	267	0.000878265	-0.027219	0.0265731	0.305692
184_G_A	184	24.0001	7.89455e-05	-0.0901948	0.0882208	0.306605
10045_T_C	10045	53	0.000174338	0.0604726	0.0592547	0.307468
4742_T_C	4742	28	9.2103e-05	0.0881104	0.0863562	0.307582
9761_C_T	9761	28	9.2103e-05	0.0846936	0.0830261	0.30769
4796_C_T	4796	159.999	0.0005263	-0.0351193	0.0344455	0.307938
8602_T_C	8602	647	0.00212824	-0.0174391	0.017111	0.308122
13911_A_G	13911	46.9999	0.000154601	-0.062846	0.0617184	0.308551
5177_G_A	5177	101	0.000332228	-0.0435189	0.0427469	0.308651
9584_C_T	9584	21	6.9077e-05	0.0961765	0.0945979	0.309304
745_A_G	745	284	0.000934185	-0.0260629	0.0256748	0.310052
7476_C_T	7476	2746	0.00903265	-0.00846503	0.00834032	0.31013
11191_C_T	11191	54	0.000177627	-0.0601296	0.0592751	0.310386
16274_G_A	16274	1036	0.0034078	-0.0137691	0.0135842	0.310772
14148_A_G	14148	382	0.00125654	-0.0226352	0.0223618	0.311432
207_G_A	207	6200	0.0203942	-0.00569081	0.00562709	0.311864
3145_A_G	3145	411.001	0.00135194	-0.0219013	0.0216567	0.311879
16324_T_C	16324	858	0.00282229	0.0150264	0.0148714	0.312293
14552_A_G	14552	77.0001	0.000253283	0.0493672	0.0488654	0.312368
7930_A_G	7930	73.0001	0.000240126	0.0507066	0.0502261	0.312704
14118_A_G	14118	196	0.00064472	-0.0314214	0.0311255	0.312733
1120_C_T	1120	104	0.000342097	0.0431454	0.0427508	0.312866
15803_G_A	15803	123	0.000404594	-0.0394848	0.039133	0.312981
2833_A_G	2833	138	0.000453935	0.0365938	0.0362985	0.313391
16311_T_C	16311	25202	0.082899	-0.00301871	0.00299564	0.3136
13896_T_C	13896	43	0.000141444	0.066566	0.0660799	0.313765
16343_A_T	16343	93	0.000305913	-0.0451826	0.0448599	0.313843
1692_A_G	1692	39	0.000128286	-0.0682283	0.0677457	0.313877
9554_G_A	9554	257.999	0.00084866	-0.0267593	0.0265702	0.31388
13731_A_G	13731	89	0.000292756	-0.0470608	0.0467378	0.31398
2905_A_G	2905	42.0001	0.000138154	-0.0673427	0.0668997	0.314118
14755_A_G	14755	21	6.9077e-05	0.0928956	0.0923186	0.314297
11386_T_C	11386	19.9999	6.57875e-05	0.0975033	0.0970553	0.315084
15655_A_G	15655	30	9.86815e-05	0.0789188	0.078562	0.31512
1442_G_A	1442	98	0.00032236	-0.0433858	0.0431957	0.315186
4824_A_G	4824	256.999	0.00084537	-0.027519	0.0274279	0.315707
15924_A_G	15924	9324	0.0306702	0.00466506	0.00465045	0.315794
532_A_G	532	37.9999	0.000124997	-0.0707153	0.0705163	0.315948
2849_G_A	2849	23	7.5656e-05	0.0904022	0.0902221	0.316347
16291_C_A	16291	24.0001	7.89455e-05	-0.0865439	0.0863811	0.316401
12892_T_C	12892	26	8.5524e-05	-0.0830588	0.0829803	0.316855
12130_T_C	12130	254	0.000835505	0.0272333	0.0272743	0.31804
6074_C_T	6074	19.9999	6.57875e-05	-0.0968616	0.0970604	0.318305
4856_T_C	4856	158.001	0.000519725	0.034587	0.0346792	0.3186
12027_T_C	12027	36	0.000118418	0.0713291	0.0715237	0.318631
9655_G_A	9655	35	0.000115128	-0.0745726	0.0747846	0.318686
6252_A_G	6252	45	0.000148022	0.0650727	0.065284	0.318881
8518_A_G	8518	179	0.0005888	0.031972	0.0320922	0.319128
12011_T_C	12011	46.9999	0.000154601	-0.0634987	0.063793	0.319551
11992_T_C	11992	24.9999	8.22345e-05	-0.0877385	0.0882203	0.319962
3308_T_C	3308	226	0.0007434	0.0287179	0.0288854	0.320127
1780_T_C	1780	26	8.5524e-05	-0.0843802	0.084894	0.32025
14198_G_A	14198	140	0.000460514	-0.0369695	0.0372666	0.321185
41_C_T	41	457	0.00150325	-0.0200261	0.0201982	0.321453
295_C_A	295	144	0.000473672	0.0359762	0.0362968	0.321607
12795_G_A	12795	76	0.000249994	-0.0504907	0.050942	0.321618
6713_C_T	6713	28	9.2103e-05	0.0792285	0.0799748	0.321849
2098_G_A	2098	664.999	0.00218744	-0.0168018	0.0169706	0.32215
7789_G_A	7789	1565	0.0051479	-0.0109015	0.0110118	0.322185
8530_A_G	8530	24.9999	8.22345e-05	0.0837176	0.0846304	0.32256
453_T_C	453	46.9999	0.000154601	0.0616956	0.0623953	0.32277
8381_A_G	8381	24.9999	8.22345e-05	0.083597	0.0846098	0.32314
12952_G_A	12952	39	0.000128286	-0.0686354	0.0695693	0.323853
10049_A_G	10049	34	0.000111839	-0.074963	0.0759845	0.323862
296_C_T	296	219	0.000720375	-0.028773	0.0292135	0.324663
4994_A_G	4994	39	0.000128286	-0.0694179	0.0705122	0.32488
11902_G_A	11902	50.9999	0.000167759	0.0601209	0.0610712	0.324902
11314_A_G	11314	55.0001	0.000180916	-0.056634	0.0576012	0.325507
8596_A_G	8596	129	0.000424331	-0.0373455	0.0380074	0.325814
10544_C_T	10544	93	0.000305913	-0.0445748	0.0453708	0.325877
16224_T_G	16224	24.0001	7.89455e-05	0.088615	0.0902098	0.325943
10118_T_C	10118	19.9999	6.57875e-05	0.0953224	0.09706	0.326054
10927_T_C	10927	443	0.0014572	-0.0203473	0.0207266	0.32625
10828_T_C	10828	39	0.000128286	0.0673283	0.0686294	0.326574
3555_T_C	3555	28.9999	9.5392e-05	-0.0784112	0.0799545	0.326744
549_C_T	549	89	0.000292756	0.0444737	0.0453669	0.326934
15903_A_G	15903	24.0001	7.89455e-05	-0.0882182	0.090197	0.328046
5414_A_G	5414	273.999	0.00090129	-0.0256885	0.0262892	0.328497
8966_T_C	8966	46.9999	0.000154601	0.0623181	0.0637826	0.328551
9630_G_A	9630	70	0.000230257	-0.0504793	0.0516953	0.32883
14577_T_G	14577	159.999	0.0005263	-0.0330916	0.0338929	0.328888
7934_A_G	7934	36	0.000118418	-0.0698211	0.0715127	0.328895
8896_G_A	8896	22	7.23665e-05	0.0880678	0.090211	0.328946
14476_G_A	14476	65	0.00021381	-0.0527634	0.0541795	0.330127
8084_A_T	8084	28	9.2103e-05	-0.0806697	0.0829664	0.330894
14182_T_C	14182	6979.01	0.0229566	0.00517768	0.00532522	0.330906
16090_T_C	16090	24.0001	7.89455e-05	0.0857381	0.0882159	0.331096
869_C_T	869	28.9999	9.5392e-05	-0.0806097	0.0829684	0.331266
3335_T_C	3335	136	0.000447356	0.0360417	0.0371278	0.331675
2658_T_C	2658	50.9999	0.000167759	0.0604815	0.062382	0.33228
9230_T_C	9230	129	0.000424331	0.0369597	0.0381643	0.332828
6293_T_C	6293	619	0.00203613	0.0168319	0.017408	0.333593
6444_A_G	6444	23	7.5656e-05	0.0871949	0.0901925	0.333664
9456_A_G	9456	31	0.000101971	0.0759275	0.0785691	0.333856
483_C_T	483	23	7.5656e-05	0.0851797	0.0882113	0.334229
16243_T_C	16243	313.001	0.00102958	-0.0238907	0.0247434	0.334277
2851_A_G	2851	314.001	0.00103287	0.0234912	0.0243304	0.334292
10335_T_C	10335	30	9.86815e-05	-0.0771823	0.079955	0.334385
16284_A_G	16284	112	0.000368411	-0.0396452	0.0411028	0.334778
6320_T_C	6320	28	9.2103e-05	0.0800038	0.0829841	0.335004
13224_T_C	13224	70	0.000230257	0.0494416	0.0513205	0.335354
11536_C_T	11536	32	0.00010526	0.0731581	0.0760004	0.33575
13765_C_G	13765	24.0001	7.89455e-05	0.0888203	0.0923225	0.336018
10685_G_A	10685	795.001	0.00261507	-0.0148837	0.0154778	0.336242
3394_T_C	3394	2291	0.007536	-0.00875213	0.00910269	0.336308
15733_C_T	15733	21	6.9077e-05	0.0886215	0.0923235	0.337106
13926_T_C	13926	88	0.000289466	0.0451196	0.047022	0.337287
6125_A_G	6125	77.0001	0.000253283	-0.047802	0.0498679	0.337776
10334_C_T	10334	132	0.000434199	-0.0359845	0.037556	0.337987
8749_T_C	8749	80	0.000263151	-0.0468143	0.0488705	0.338102
3535_T_C	3535	26	8.5524e-05	-0.0810603	0.0846218	0.338108
11419_T_C	11419	19.9999	6.57875e-05	0.101236	0.105757	0.338444
12235_T_C	12235	24.0001	7.89455e-05	0.0844443	0.0882338	0.338543
9078_T_C	9078	161	0.00052959	-0.032836	0.0343316	0.338853
5369_C_T	5369	33.0001	0.00010855	0.0714687	0.0747985	0.339335
16312_A_G	16312	63	0.000207232	-0.0516243	0.0541761	0.340643
3663_A_G	3663	24.0001	7.89455e-05	0.0924144	0.0970553	0.341005
15926_C_T	15926	49	0.00016118	-0.0593662	0.0623861	0.341305
12161_T_C	12161	55.9999	0.000184206	-0.0542826	0.0570536	0.341387
10097_A_G	10097	689.001	0.00226639	-0.0156936	0.0165053	0.341696
10936_C_T	10936	19.9999	6.57875e-05	-0.0923445	0.0972429	0.342303
58_T_C	58	71	0.000233547	-0.0490823	0.0516959	0.342397
12579_A_G	12579	19.9999	6.57875e-05	-0.089415	0.0945967	0.344546
14125_C_T	14125	453.999	0.00149338	0.0190974	0.0202073	0.344622
13064_T_C	13064	28	9.2103e-05	-0.0754985	0.0799547	0.345035
14605_A_T	14605	36	0.000118418	-0.0706126	0.0747913	0.345105
16310_G_A	16310	22	7.23665e-05	-0.0968038	0.102641	0.345618
1891_A_T	1891	36	0.000118418	-0.0683925	0.0725642	0.345933
10849_C_T	10849	19.9999	6.57875e-05	0.0939411	0.0997121	0.346131
9347_A_G	9347	23	7.5656e-05	0.0851164	0.0903704	0.346265
3212_C_T	3212	957	0.00314795	-0.0133124	0.0141471	0.346709
3360_A_G	3360	174	0.000572355	0.0309198	0.032882	0.347052
16231_T_C	16231	1596	0.00524985	-0.0102637	0.0109208	0.347306
10247_A_G	10247	54	0.000177627	0.0556856	0.0592532	0.347327
5472_C_T	5472	39	0.000128286	0.0636346	0.0677605	0.347675
2285_T_C	2285	24.9999	8.22345e-05	-0.0810701	0.0863548	0.347834
12188_T_C	12188	101	0.000332228	-0.0401022	0.0427501	0.348215
14251_A_G	14251	31	0.000101971	-0.0736688	0.0785631	0.348399
8756_T_C	8756	84	0.000276309	-0.0438082	0.0467342	0.348559
13135_G_A	13135	742	0.00244072	-0.0149696	0.0159741	0.348701
10535_T_C	10535	150	0.000493408	0.0331398	0.0353941	0.349116
9536_C_T	9536	32	0.00010526	-0.0711035	0.0759822	0.349382
2363_A_G	2363	27	8.88135e-05	0.0807447	0.0863611	0.349807
5655_T_C	5655	192.999	0.00063485	0.0288596	0.0308793	0.349999
16234_C_T	16234	1289	0.00424002	-0.0116234	0.0124466	0.350378
8705_T_C	8705	1010	0.00332228	0.0127319	0.013651	0.350993
16108_C_T	16108	383	0.00125983	-0.0207906	0.022297	0.35111
6734_G_A	6734	1627.99	0.0053551	0.0100784	0.0108165	0.351459
7269_G_A	7269	365	0.00120063	-0.0214545	0.0230384	0.351727
9575_G_A	9575	85	0.000279598	0.0435052	0.0467313	0.351873
7274_C_T	7274	104	0.000342097	0.0397302	0.0426937	0.352069
5495_T_C	5495	2369	0.00779255	0.00834894	0.00898745	0.352914
12192_G_A	12192	150	0.000493408	-0.0324018	0.0349075	0.353296
4739_C_T	4739	41	0.000134865	0.0620764	0.0669197	0.353604
11065_A_G	11065	400	0.00131576	-0.0202668	0.0218521	0.353693
11410_T_C	11410	210	0.00069077	-0.0278365	0.0300849	0.35483
14384_G_A	14384	88	0.000289466	-0.0429582	0.046444	0.354996
15262_T_C	15262	67	0.000220389	0.0493039	0.0533366	0.355284
7151_C_T	7151	135	0.000444067	0.0348359	0.0377046	0.355532
7702_G_A	7702	67	0.000220389	0.0480666	0.0520924	0.356156
5774_T_C	5774	57	0.000187495	-0.0517261	0.056068	0.356238
10754_A_G	10754	157	0.000516435	-0.0316697	0.0343344	0.356327
12360_C_T	12360	45	0.000148022	0.0594946	0.0645243	0.356505
15436_C_A	15436	24.9999	8.22345e-05	0.0850473	0.0923295	0.356985
1900_A_G	1900	77.0001	0.000253283	0.0449355	0.0488597	0.357739
12537_C_T	12537	34	0.000111839	0.0720961	0.0785797	0.358888
8682_A_G	8682	21	6.9077e-05	0.0890398	0.0970767	0.359034
9096_T_C	9096	21	6.9077e-05	0.0889628	0.0970623	0.359378
14193_A_G	14193	107	0.000351964	0.0385903	0.0421104	0.359454
1462_G_A	1462	366	0.00120392	0.0208584	0.0227707	0.359658
9058_A_G	9058	142	0.000467093	-0.0328395	0.0359007	0.360334
8919_A_G	8919	28.9999	9.5392e-05	-0.0744483	0.0814514	0.360707
16357_T_C	16357	430	0.00141443	-0.0191669	0.0209744	0.360812
14149_C_T	14149	28.9999	9.5392e-05	0.0729823	0.0799525	0.361338
10397_A_G	10397	28.9999	9.5392e-05	-0.0727909	0.0799637	0.362666
11113_T_C	11113	22	7.23665e-05	0.0860595	0.0946077	0.363011
10003_T_C	10003	68.9999	0.000226967	0.0488357	0.053735	0.363444
12471_T_C	12471	28.9999	9.5392e-05	0.0726448	0.0799569	0.363589
1736_A_G	1736	251	0.000825635	-0.0252904	0.0278378	0.36362
12768_A_G	12768	22	7.23665e-05	-0.0905145	0.0997188	0.36404
16212_A_G	16212	224.001	0.000736825	0.026333	0.0290114	0.36405
4093_A_G	4093	163	0.00053617	0.0306712	0.0337929	0.36408
5603_C_T	5603	27	8.88135e-05	-0.0753324	0.0830242	0.364221
7830_G_A	7830	121	0.000398016	-0.0357875	0.0394669	0.364529
4224_C_T	4224	53	0.000174338	-0.0537009	0.0592449	0.364714
9007_A_G	9007	181	0.00059538	-0.0291791	0.0321919	0.364719
5093_T_C	5093	222	0.000730245	0.0264794	0.0292254	0.364916
13215_T_C	13215	183.999	0.000605245	-0.0287772	0.0318186	0.365778
3511_A_G	3511	119	0.000391437	0.0356513	0.0394683	0.366374
2416_T_C	2416	146	0.00048025	0.0325394	0.0360279	0.366436
16319_G_A	16319	2446	0.00804585	-0.00799754	0.00885673	0.366532
9751_T_C	9751	46.9999	0.000154601	0.0568185	0.0630732	0.367678
14249_G_A	14249	71	0.000233547	-0.0465538	0.0516908	0.367791
8999_T_C	8999	28	9.2103e-05	0.0733162	0.0814136	0.367834
4550_T_C	4550	28.9999	9.5392e-05	0.0761751	0.084613	0.367975
12961_A_G	12961	24.9999	8.22345e-05	-0.0777451	0.0863708	0.368052
2320_A_G	2320	30	9.86815e-05	0.0719601	0.0799486	0.368079
14318_T_C	14318	59.9999	0.000197363	0.0500197	0.0556695	0.368914
3591_G_A	3591	703	0.00231244	-0.0146159	0.0163114	0.370226
8670_A_G	8670	37.9999	0.000124997	-0.0614921	0.0686361	0.3703
9041_A_G	9041	70	0.000230257	-0.0459311	0.0513225	0.370815
13145_G_A	13145	795.999	0.00261835	-0.0137237	0.0153573	0.37152
13907_A_G	13907	32	0.00010526	0.0741281	0.0829703	0.371628
13914_C_A	13914	34	0.000111839	0.0647957	0.0725607	0.371866
15799_A_G	15799	66	0.0002171	-0.0475431	0.0533101	0.37249
4767_A_G	4767	175.001	0.000575645	-0.0292782	0.0329589	0.374367
11689_C_T	11689	124	0.000407884	0.0344597	0.0388049	0.374529
6989_A_G	6989	130	0.00042762	0.0334909	0.0377241	0.374657
5198_A_G	5198	1237	0.00406897	-0.0109897	0.0123789	0.374664
72_T_A	72	28.9999	9.5392e-05	-0.0736513	0.0829696	0.374709
6852_G_A	6852	54	0.000177627	-0.0535705	0.0604487	0.375504
6956_T_C	6956	211	0.00069406	0.0263359	0.0297182	0.375518
13980_G_A	13980	68.9999	0.000226967	0.0465075	0.0524834	0.375546
12880_T_C	12880	62	0.000203942	-0.0487812	0.0550876	0.375877
488_A_G	488	21	6.9077e-05	-0.0836849	0.0945964	0.376346
6915_G_A	6915	28.9999	9.5392e-05	-0.0694633	0.0785746	0.376675
7412_C_T	7412	39	0.000128286	-0.0622879	0.0705162	0.377068
10301_A_G	10301	64.0001	0.000210521	0.047843	0.0541747	0.377171
7677_T_C	7677	24.9999	8.22345e-05	-0.0762047	0.0863597	0.377557
11545_T_C	11545	39	0.000128286	0.0630021	0.0715125	0.378322
7493_C_T	7493	76	0.000249994	0.0439068	0.0498672	0.378604
4592_T_C	4592	314.001	0.00103287	-0.021479	0.0244113	0.378925
3388_C_A	3388	188	0.000618405	0.027915	0.0317519	0.379316
7816_C_T	7816	59	0.000194074	-0.050148	0.0570491	0.379385
13477_G_A	13477	33.0001	0.00010855	-0.0678973	0.0772572	0.379485
5600_A_G	5600	19.9999	6.57875e-05	0.0875655	0.0997205	0.379886
7598_G_A	7598	167.001	0.00054933	0.0292717	0.0333604	0.38025
5465_T_C	5465	58	0.000190785	0.0495425	0.0566541	0.381861
3861_A_G	3861	872	0.00286835	0.012883	0.0147588	0.38272
8704_A_C	8704	36	0.000118418	-0.0633231	0.0725551	0.382796
13928_G_A	13928	119	0.000391437	0.0345939	0.039639	0.382815
3867_C_T	3867	62	0.000203942	-0.0480547	0.0550937	0.383082
10217_A_G	10217	208.001	0.000684195	-0.026246	0.0301011	0.383248
16209_T_C	16209	2329.99	0.00766425	-0.00785939	0.00902374	0.383773
227_A_G	227	676	0.00222362	-0.0145651	0.0167367	0.384165
16525_A_G	16525	77.0001	0.000253283	0.0425111	0.0488616	0.384285
16219_A_G	16219	1008	0.0033157	0.0118522	0.0136297	0.384527
12975_A_G	12975	32	0.00010526	-0.0660356	0.0759847	0.384813
9521_C_T	9521	46.0001	0.000151312	0.0541747	0.0623775	0.385124
7427_C_T	7427	39	0.000128286	0.0595843	0.0686287	0.385279
15043_G_A	15043	6527.01	0.0214698	0.00476884	0.00549387	0.38538
16170_A_G	16170	49	0.00016118	-0.0534898	0.0617202	0.386135
13020_T_A	13020	74	0.000243414	-0.0432087	0.0498733	0.386289
14509_A_G	14509	49	0.00016118	-0.0558991	0.064523	0.386303
189_A_C	189	21	6.9077e-05	0.0821517	0.0948373	0.386361
15380_A_G	15380	39	0.000128286	-0.0618505	0.071514	0.38711
4248_T_C	4248	281.999	0.000927605	-0.0226096	0.0261451	0.387164
9302_C_T	9302	22	7.23665e-05	0.0817999	0.0945981	0.3872
10682_A_G	10682	21	6.9077e-05	0.0817734	0.0945987	0.387356
8859_C_T	8859	42.0001	0.000138154	0.0570532	0.0660816	0.387933
7854_T_C	7854	36	0.000118418	-0.0608508	0.0705177	0.388185
8730_A_G	8730	122	0.000401305	0.0338967	0.0392923	0.388315
3337_G_A	3337	109	0.000358543	-0.0356188	0.0413026	0.388476
10658_A_G	10658	152	0.000499987	0.0303076	0.0351526	0.388593
9148_T_C	9148	208.001	0.000684195	-0.0255578	0.0296435	0.388595
4418_T_C	4418	533.001	0.00175325	-0.0162007	0.0188034	0.388918
14053_A_G	14053	499	0.00164141	-0.0167642	0.0194655	0.389117
16350_A_G	16350	46.0001	0.000151312	-0.0549344	0.0637964	0.38919
15760_C_T	15760	19.9999	6.57875e-05	0.0883291	0.102606	0.38932
11654_A_G	11654	74	0.000243414	0.0437242	0.0509397	0.3907
16239_C_A	16239	26	8.5524e-05	0.0726182	0.0846185	0.390792
5460_G_A	5460	7930	0.0260848	-0.0042932	0.00500575	0.391085
11549_C_T	11549	105	0.000345385	-0.0359142	0.0418994	0.391362
13296_C_T	13296	33.0001	0.00010855	-0.0661971	0.0772447	0.391458
9986_G_A	9986	77.9999	0.000256572	0.0439774	0.0513273	0.391555
10646_G_A	10646	273.999	0.00090129	0.0224098	0.0261595	0.391634
16037_A_G	16037	268	0.000881555	0.0226218	0.0264146	0.39177
6528_C_T	6528	954	0.00313808	-0.0120737	0.0141007	0.391859
15099_T_C	15099	111	0.000365122	-0.0353718	0.0413111	0.391872
6722_G_A	6722	105	0.000345385	-0.0360123	0.04211	0.392444
13359_G_A	13359	195	0.00064143	-0.0266799	0.0312061	0.392576
11302_C_T	11302	22	7.23665e-05	0.0789588	0.0923703	0.392659
9801_G_A	9801	80	0.000263151	-0.0411989	0.0482252	0.392939
2061_C_T	2061	99.0001	0.00032565	0.0376718	0.0441286	0.393283
10166_T_C	10166	76	0.000249994	-0.042484	0.0498693	0.394267
9123_G_A	9123	2988	0.0098287	-0.00681685	0.00800493	0.394448
663_A_G	663	253	0.000832215	-0.0235453	0.027661	0.394655
14256_T_C	14256	37.0001	0.000121707	0.0600259	0.0705272	0.394713
13743_T_C	13743	306.999	0.00100984	0.0209055	0.0245843	0.395126
14745_C_T	14745	32	0.00010526	-0.0656771	0.0772485	0.395212
7265_A_G	7265	62	0.000203942	0.0464333	0.0546279	0.395331
12678_T_C	12678	81	0.000266441	0.0412604	0.0485437	0.395346
159_T_C	159	85	0.000279598	0.0394728	0.0464543	0.395487
12696_T_C	12696	144	0.000473672	0.0307213	0.0362297	0.396462
9833_T_C	9833	167.999	0.000552615	-0.0281877	0.0332574	0.396683
14257_A_G	14257	122	0.000401305	0.033165	0.0391372	0.396773
249_A_G	249	37.0001	0.000121707	0.0605516	0.0715112	0.39714
16474_G_C	16474	22	7.23665e-05	-0.0763672	0.090203	0.397211
575_C_T	575	271	0.000891425	0.0224399	0.0265216	0.397499
200_A_G	200	1272	0.0041841	-0.0103352	0.0122282	0.398007
14927_A_G	14927	81	0.000266441	0.0415738	0.0491977	0.398092
335_A_G	335	142	0.000467093	-0.0308207	0.0365777	0.399448
13662_C_T	13662	44	0.000144733	-0.055015	0.0653032	0.399535
16224_T_C	16224	13632	0.0448409	-0.00329206	0.00390825	0.399602
11203_C_T	11203	23	7.5656e-05	-0.0742841	0.0882191	0.399766
16352_T_C	16352	223.001	0.000733535	-0.0243103	0.0288833	0.399971
15090_T_C	15090	45	0.000148022	0.0555524	0.0660758	0.400497
16265_A_G	16265	714.999	0.00235191	0.0137183	0.0163229	0.400668
13323_C_T	13323	22	7.23665e-05	-0.0757979	0.0902031	0.40074
7870_T_C	7870	24.9999	8.22345e-05	0.0709799	0.0846228	0.401594
7925_G_A	7925	24.0001	7.89455e-05	0.0774049	0.0923198	0.401783
9950_T_C	9950	190	0.000624985	-0.026671	0.0318366	0.402175
5790_C_A	5790	24.0001	7.89455e-05	-0.0755565	0.0902075	0.402265
9797_T_C	9797	32	0.00010526	-0.0624513	0.0747911	0.403713
13812_T_C	13812	24.0001	7.89455e-05	0.072098	0.0863626	0.403815
8206_G_A	8206	152	0.000499987	0.0294694	0.035393	0.405053
3171_C_A	3171	43	0.000141444	-0.0548838	0.0660775	0.406202
1820_A_G	1820	21	6.9077e-05	-0.082821	0.0997482	0.40637
13134_A_G	13134	80	0.000263151	0.0395479	0.0476449	0.406509
193_A_C	193	480	0.00157891	0.0163916	0.0197863	0.407428
5102_A_G	5102	22	7.23665e-05	0.0746665	0.0901934	0.407757
14598_T_C	14598	19.9999	6.57875e-05	-0.0782562	0.094609	0.408151
7810_C_A	7810	21	6.9077e-05	-0.0762583	0.0923225	0.408806
5387_C_T	5387	33.0001	0.00010855	0.0617547	0.0747956	0.409006
111_A_G	111	33.0001	0.00010855	-0.0617644	0.0748697	0.409397
11242_C_G	11242	612	0.0020131	-0.0144652	0.0175424	0.409609
3336_T_C	3336	257.999	0.00084866	0.0224831	0.0272807	0.409862
2159_T_C	2159	76	0.000249994	0.0408163	0.0495311	0.409911
3618_T_C	3618	43	0.000141444	0.0531435	0.0645237	0.410153
13753_T_C	13753	36	0.000118418	-0.0587904	0.0715134	0.411027
9133_G_A	9133	22	7.23665e-05	0.0776894	0.0946061	0.41154
14517_A_G	14517	35	0.000115128	0.0604742	0.0736519	0.411601
16257_C_T	16257	198	0.0006513	0.0250202	0.030473	0.411613
15529_C_T	15529	28.9999	9.5392e-05	0.0656277	0.0799542	0.411753
16291_C_T	16291	3863	0.0127069	0.0057905	0.00705575	0.411831
3552_T_C	3552	336	0.00110523	0.0193933	0.0236378	0.411967
7740_A_G	7740	27	8.88135e-05	-0.0680451	0.0829775	0.412193
6359_A_G	6359	59	0.000194074	-0.045618	0.0556422	0.412306
11899_T_C	11899	155	0.000509855	0.0286626	0.0349675	0.412393
10581_C_T	10581	141	0.000463803	-0.0297297	0.0363004	0.412793
460_T_C	460	472	0.00155259	0.0162724	0.0198739	0.412912
9377_A_G	9377	376	0.00123681	0.0183779	0.0224541	0.413094
3906_T_C	3906	19.9999	6.57875e-05	-0.0774288	0.094603	0.413096
14197_T_C	14197	103	0.000338807	0.0353165	0.0431983	0.413618
5378_A_G	5378	161	0.00052959	0.0280679	0.034333	0.413633
3745_G_A	3745	144	0.000473672	-0.0294544	0.0360301	0.413647
13934_C_T	13934	4347	0.0142989	-0.00546017	0.00668141	0.413805
14290_T_C	14290	249.999	0.000822345	-0.0224085	0.0274514	0.414332
4959_G_A	4959	65	0.00021381	0.0431365	0.0528884	0.414722
5196_T_C	5196	44	0.000144733	-0.0519981	0.0637838	0.414945
14133_A_G	14133	1551	0.00510185	-0.00900283	0.0110556	0.41546
12135_C_A	12135	268	0.000881555	-0.0213732	0.0262601	0.415702
13500_T_C	13500	419.001	0.00137826	0.0172526	0.0212171	0.416136
5985_G_A	5985	50.9999	0.000167759	-0.0518025	0.0637889	0.41674
15718_T_C	15718	62	0.000203942	-0.0443415	0.054627	0.416956
12191_C_T	12191	23	7.5656e-05	0.0716074	0.0882204	0.416972
13317_G_A	13317	42.0001	0.000138154	0.0536068	0.0660712	0.417167
12028_T_C	12028	83	0.000273019	-0.0391181	0.0482214	0.417242
5029_T_C	5029	63	0.000207232	-0.0439423	0.0541786	0.417331
12674_A_G	12674	65	0.00021381	0.0441907	0.0546327	0.418592
14377_C_T	14377	27	8.88135e-05	-0.0671036	0.0829655	0.418624
9033_A_G	9033	84	0.000276309	-0.0382646	0.0473123	0.418652
6866_T_C	6866	43	0.000141444	0.0547738	0.0677545	0.418853
5082_T_C	5082	162	0.00053288	-0.027228	0.033683	0.418885
11172_A_G	11172	59.9999	0.000197363	-0.0452775	0.056045	0.419162
6872_A_G	6872	23	7.5656e-05	0.071031	0.0882194	0.420727
1842_A_G	1842	248.001	0.00081577	0.0222531	0.0276781	0.421399
7235_C_A	7235	28	9.2103e-05	0.0654057	0.0814183	0.421786
4011_C_T	4011	77.0001	0.000253283	-0.0397724	0.0495313	0.42199
11893_A_G	11893	296	0.00097366	-0.020191	0.0251726	0.422494
13620_T_C	13620	43	0.000141444	0.05174	0.0645271	0.42265
9756_T_G	9756	24.9999	8.22345e-05	-0.0705163	0.0882183	0.424095
6815_T_C	6815	31	0.000101971	0.0618169	0.0773372	0.424108
8659_A_G	8659	190	0.000624985	-0.0252908	0.0316427	0.424139
3510_C_T	3510	64.0001	0.000210521	-0.0436237	0.0546285	0.424552
13131_C_T	13131	28.9999	9.5392e-05	-0.0650155	0.0814185	0.424561
12681_T_C	12681	190	0.000624985	-0.0251256	0.0314647	0.424561
15951_A_G	15951	45	0.000148022	0.0520679	0.0652936	0.425195
14629_C_T	14629	75	0.000246704	-0.0399413	0.0502193	0.426419
14405_A_G	14405	37.0001	0.000121707	-0.0553055	0.0695565	0.426547
6890_A_G	6890	149	0.000490118	0.0283466	0.0356601	0.426666
9053_G_A	9053	188	0.000618405	-0.0250041	0.0314702	0.426886
8485_G_A	8485	208.001	0.000684195	0.0240603	0.0303202	0.427466
12540_A_G	12540	50	0.000164469	-0.0494982	0.0623822	0.427508
7774_C_T	7774	37.9999	0.000124997	0.0584401	0.0736539	0.427522
16398_G_A	16398	1024	0.00336833	-0.0108523	0.0136802	0.427613
11215_C_T	11215	23	7.5656e-05	-0.0715479	0.0901994	0.427651
5262_G_A	5262	99.9999	0.000328938	0.0342496	0.0431963	0.427848
11149_G_A	11149	75	0.000246704	-0.0400792	0.0505846	0.428175
11173_C_T	11173	54	0.000177627	0.0469316	0.0592551	0.428347
15454_T_C	15454	1406	0.00462488	0.00917576	0.011591	0.42858
12379_C_T	12379	46.0001	0.000151312	-0.0493272	0.0623838	0.429118
10532_A_G	10532	167.001	0.00054933	0.0262039	0.0331572	0.429358
15654_T_C	15654	42.0001	0.000138154	-0.0548564	0.0695554	0.430305
262_C_T	262	131	0.000430909	-0.0300892	0.0381641	0.430455
15813_T_C	15813	31	0.000101971	0.0599026	0.0759831	0.430483
11146_C_T	11146	19.9999	6.57875e-05	-0.0744418	0.0945974	0.431322
8862_A_T	8862	90	0.000296045	0.0357079	0.0453949	0.431514
6167_T_C	6167	71	0.000233547	0.0403631	0.0513142	0.431524
9604_A_G	9604	42.0001	0.000138154	-0.0525483	0.0668935	0.432131
8478_C_T	8478	31	0.000101971	-0.0616579	0.0785649	0.432571
10232_A_G	10232	53	0.000174338	0.0474238	0.0604437	0.432692
13251_C_T	13251	185	0.000608535	0.024667	0.0314687	0.433125
10909_T_C	10909	46.0001	0.000151312	0.0505112	0.0645317	0.433784
12297_T_C	12297	123	0.000404594	0.0307083	0.039463	0.436479
6261_G_A	6261	1089	0.00358215	0.0102644	0.0131989	0.436765
9773_C_T	9773	101	0.000332228	-0.0333603	0.0429645	0.437477
9335_C_T	9335	172	0.000565775	0.0255153	0.0328726	0.43764
12930_A_G	12930	43	0.000141444	0.0506738	0.0652925	0.437689
12236_G_A	12236	106	0.000348675	-0.0328156	0.0423262	0.438162
5432_A_G	5432	19.9999	6.57875e-05	0.0754848	0.0973937	0.438313
15079_A_G	15079	45	0.000148022	0.0518426	0.0669027	0.438403
16070_A_G	16070	95.0001	0.000312492	-0.0350898	0.0453702	0.43928
6266_A_G	6266	125	0.000411173	0.0301261	0.0389599	0.439371
13506_C_T	13506	213	0.00070064	0.0229144	0.0296347	0.439388
13707_G_A	13707	62	0.000203942	-0.0429036	0.0555595	0.439991
13674_T_C	13674	24.0001	7.89455e-05	-0.068043	0.0882105	0.440489
7924_C_T	7924	24.9999	8.22345e-05	0.067918	0.0882103	0.441328
186_C_A	186	139	0.000457225	-0.0281382	0.0365856	0.441831
9042_C_T	9042	24.9999	8.22345e-05	0.0665363	0.0866209	0.44241
5333_T_C	5333	27	8.88135e-05	0.0625137	0.0814382	0.442713
14634_T_C	14634	27	8.88135e-05	-0.0649287	0.0846176	0.442893
13840_C_T	13840	59.9999	0.000197363	0.0433487	0.0565562	0.443397
6497_T_C	6497	48	0.000157891	0.0483719	0.0631137	0.443424
8843_T_C	8843	497	0.00163482	0.0149019	0.0194449	0.44346
9063_A_G	9063	54	0.000177627	0.0445392	0.0581198	0.443479
3801_T_C	3801	46.0001	0.000151312	-0.04944	0.0645248	0.443548
14767_T_C	14767	222	0.000730245	0.0223626	0.0292203	0.444089
2387_T_C	2387	279	0.00091774	0.0199366	0.026066	0.444362
15154_C_A	15154	32	0.00010526	-0.0599565	0.0785682	0.445397
14220_A_G	14220	273.001	0.000898005	-0.0201437	0.0264636	0.446546
11978_T_A	11978	22	7.23665e-05	0.0686128	0.0902043	0.446875
11935_T_C	11935	71	0.000233547	0.0401937	0.0528911	0.447295
11911_C_T	11911	35	0.000115128	-0.056812	0.074795	0.447513
16230_A_G	16230	46.9999	0.000154601	0.0491243	0.0646753	0.447523
7978_C_A	7978	19.9999	6.57875e-05	-0.0736852	0.0970626	0.447763
222_C_T	222	488	0.00160522	-0.0149444	0.0196929	0.44793
1473_C_T	1473	19.9999	6.57875e-05	-0.0736028	0.0971338	0.448604
7621_T_C	7621	104	0.000342097	-0.0318628	0.0421212	0.449378
4775_A_G	4775	84	0.000276309	0.0371708	0.0491892	0.449849
15721_T_C	15721	738.001	0.00242757	0.0120876	0.0160045	0.450095
3398_T_C	3398	488	0.00160522	0.0147013	0.0194853	0.45056
9085_C_T	9085	28.9999	9.5392e-05	-0.0592842	0.0785766	0.450564
7394_A_G	7394	22	7.23665e-05	-0.0711695	0.0946011	0.451865
10143_G_A	10143	146	0.00048025	0.026794	0.0356527	0.452337
11287_T_C	11287	186	0.000611825	-0.0239685	0.0319061	0.452523
6366_G_A	6366	129	0.000424331	-0.0284291	0.0378549	0.452652
12223_A_G	12223	28.9999	9.5392e-05	-0.0599829	0.0799449	0.453074
9152_T_C	9152	23	7.5656e-05	0.0675902	0.0901955	0.453633
8107_A_G	8107	70	0.000230257	0.0387249	0.0517234	0.454044
6026_G_A	6026	224.001	0.000736825	0.0214761	0.0286867	0.454073
3597_C_T	3597	21	6.9077e-05	0.0708229	0.0946099	0.454113
12531_C_T	12531	148	0.000486829	-0.0263001	0.0351555	0.454397
12063_C_T	12063	63	0.000207232	0.04085	0.0546292	0.4546
11696_G_A	11696	76	0.000249994	0.036501	0.0488653	0.455082
6071_T_C	6071	64.0001	0.000210521	0.0408429	0.0546814	0.455111
14226_G_A	14226	55.9999	0.000184206	-0.0424591	0.0570511	0.45674
5811_A_G	5811	21	6.9077e-05	0.0721395	0.0970592	0.45733
5527_A_G	5527	121	0.000398016	-0.0291898	0.0392929	0.457557
10822_C_T	10822	467	0.00153615	0.0148481	0.0199968	0.457769
7987_A_G	7987	22	7.23665e-05	-0.0685347	0.0923234	0.457887
16240_A_G	16240	534.999	0.00175982	-0.0139555	0.0188022	0.457953
16368_T_C	16368	305.999	0.00100655	0.0184571	0.0248767	0.458122
4353_T_C	4353	86.0001	0.000282888	-0.0350774	0.047317	0.458496
5686_A_T	5686	83	0.000273019	0.0352828	0.0476099	0.458646
12633_C_A	12633	2946.99	0.0096938	0.00597817	0.00806719	0.458666
15596_G_A	15596	241.999	0.00079603	-0.0206891	0.027923	0.458736
13293_C_T	13293	151	0.000496697	-0.0262909	0.0355181	0.459173
15349_C_T	15349	24.0001	7.89455e-05	-0.0639407	0.0863819	0.459174
10084_T_C	10084	1068	0.00351307	-0.00988033	0.0133513	0.459284
8062_C_T	8062	35	0.000115128	-0.055326	0.074794	0.459476
6647_A_G	6647	74	0.000243414	-0.0371418	0.0502283	0.459629
16491_T_C	16491	43	0.000141444	0.0482538	0.0652798	0.459796
6710_A_G	6710	53	0.000174338	0.0437712	0.0592466	0.460031
2834_C_T	2834	28.9999	9.5392e-05	0.0601135	0.0814177	0.460312
11864_T_C	11864	978	0.00321702	-0.0102413	0.0138828	0.460699
6339_A_G	6339	30	9.86815e-05	-0.061171	0.0829711	0.460968
1943_A_G	1943	30	9.86815e-05	-0.0589088	0.0799526	0.461248
14180_T_C	14180	640.001	0.00210521	-0.0126445	0.0171964	0.462159
14696_A_G	14696	72	0.000236836	-0.0371735	0.0505736	0.462318
2652_G_A	2652	23	7.5656e-05	0.0662907	0.0902055	0.462411
8448_T_C	8448	1795	0.00590445	-0.00758215	0.0103182	0.462441
3381_A_G	3381	19.9999	6.57875e-05	-0.0694238	0.0946027	0.463043
1709_G_A	1709	614	0.00201968	0.0129357	0.0176495	0.463608
5276_A_G	5276	28	9.2103e-05	0.0632833	0.0863601	0.463692
15016_C_T	15016	21	6.9077e-05	0.0693138	0.09461	0.463787
4071_C_T	4071	22	7.23665e-05	0.0693099	0.0946297	0.463905
8856_G_A	8856	98	0.00032236	-0.031962	0.0436519	0.464046
7175_T_C	7175	120	0.000394726	0.0291125	0.0397696	0.464152
8865_G_A	8865	271	0.000891425	-0.0194477	0.0266178	0.465008
13015_T_C	13015	164	0.00053946	0.0247494	0.0338908	0.465227
140_C_T	140	37.0001	0.000121707	0.0537747	0.0736541	0.465331
534_C_T	534	43	0.000141444	0.0488692	0.0671819	0.466972
12957_T_C	12957	420.999	0.00138483	-0.0154004	0.0211835	0.467229
794_T_A	794	43	0.000141444	-0.0469108	0.064538	0.467306
14371_T_C	14371	30	9.86815e-05	-0.0560982	0.0772378	0.467653
6917_G_A	6917	59	0.000194074	0.0406777	0.0560583	0.468066
11617_T_C	11617	50.9999	0.000167759	0.0443063	0.0610702	0.468148
12070_G_A	12070	53	0.000174338	-0.043376	0.0598341	0.468492
15601_T_C	15601	98	0.00032236	-0.0319643	0.0441195	0.468764
5568_A_G	5568	31	0.000101971	0.0579008	0.0799571	0.468976
8703_C_T	8703	42.0001	0.000138154	0.0478387	0.0660745	0.469059
14368_C_T	14368	40	0.000131575	-0.0496661	0.0686343	0.469292
13928_G_C	13928	695	0.00228612	-0.0119431	0.0165082	0.469394
12882_C_T	12882	54	0.000177627	-0.0432876	0.0598606	0.469595
493_A_G	493	53	0.000174338	0.0434529	0.060127	0.469875
13816_A_G	13816	55.9999	0.000184206	0.0428023	0.0592618	0.470137
15663_T_C	15663	123	0.000404594	-0.0286075	0.0396374	0.470461
12633_C_T	12633	101	0.000332228	-0.0313079	0.0434205	0.470886
14929_C_T	14929	81	0.000266441	0.0349907	0.0485383	0.470979
480_T_C	480	48	0.000157891	-0.0444866	0.0617339	0.471146
10086_A_G	10086	43	0.000141444	0.0464882	0.0645249	0.471237
16201_C_T	16201	36	0.000118418	-0.0523118	0.0726106	0.471253
10790_T_C	10790	53	0.000174338	-0.0435313	0.0604455	0.471419
16258_A_G	16258	161	0.00052959	0.0248444	0.0345687	0.47233
7220_T_C	7220	42.0001	0.000138154	-0.0480938	0.0669227	0.47236
16111_C_A	16111	159.999	0.0005263	-0.0247401	0.0344489	0.472655
13947_C_T	13947	50	0.000164469	-0.0453016	0.0630797	0.472657
16207_A_T	16207	28	9.2103e-05	-0.0584519	0.0814142	0.472785
15626_C_T	15626	26	8.5524e-05	-0.063157	0.0882393	0.474149
15209_T_C	15209	32	0.00010526	-0.0543733	0.0759939	0.474304
9018_T_C	9018	27	8.88135e-05	-0.0593116	0.0829733	0.474717
6249_G_A	6249	123	0.000404594	0.027845	0.0389619	0.474813
3411_A_G	3411	28.9999	9.5392e-05	-0.0603978	0.0846168	0.475364
7805_G_A	7805	391	0.00128615	0.0156559	0.0219409	0.475508
13276_A_G	13276	43	0.000141444	0.0478109	0.0670133	0.475566
5951_A_G	5951	36	0.000118418	0.0525958	0.0737605	0.475808
11428_C_T	11428	80	0.000263151	-0.034604	0.0485369	0.475883
9327_A_G	9327	22	7.23665e-05	-0.0658116	0.0923294	0.475976
8566_A_G	8566	77.9999	0.000256572	-0.035066	0.0492013	0.47603
15884_G_A	15884	1976.01	0.00649985	-0.00695491	0.00979345	0.477606
14034_T_C	14034	90	0.000296045	0.0320088	0.0451079	0.47795
14155_C_T	14155	42.0001	0.000138154	0.0480593	0.0677444	0.478064
12123_C_T	12123	67	0.000220389	0.0369459	0.0520811	0.478083
10609_T_C	10609	183.001	0.00060196	-0.0225619	0.0318183	0.478272
15326_A_G	15326	1764.99	0.00580575	-0.00734394	0.0103606	0.47843
9612_G_A	9612	120	0.000394726	0.0279718	0.0394629	0.478442
14049_C_T	14049	19.9999	6.57875e-05	-0.0670111	0.0946065	0.478751
12311_T_C	12311	59	0.000194074	-0.0393281	0.0555578	0.479023
7768_A_G	7768	6272	0.0206311	0.00395883	0.0056043	0.479946
4204_T_C	4204	66	0.0002171	0.0370302	0.0524833	0.480462
248_A_G	248	89	0.000292756	-0.0323824	0.0459045	0.480544
6620_T_C	6620	296	0.00097366	0.0178772	0.025354	0.480746
11447_G_A	11447	86.9999	0.000286176	0.0327472	0.0464469	0.480784
10463_T_A	10463	21	6.9077e-05	0.0666305	0.0946076	0.481258
12432_C_T	12432	42.0001	0.000138154	0.0465429	0.0660923	0.481302
16524_A_G	16524	158.001	0.000519725	0.0243271	0.0345937	0.481918
14751_C_T	14751	85	0.000279598	-0.0339141	0.0482352	0.481995
2393_C_T	2393	93	0.000305913	-0.0311845	0.0443604	0.482069
11563_C_T	11563	53	0.000174338	0.0424501	0.0604437	0.482488
4026_A_G	4026	136	0.000447356	0.0261548	0.0372681	0.482804
5586_C_T	5586	136	0.000447356	0.0261548	0.0372681	0.482804
12972_A_G	12972	203	0.000667745	0.0210437	0.0300104	0.483171
15067_T_C	15067	222	0.000730245	0.0208336	0.0297222	0.48334
10095_C_T	10095	19.9999	6.57875e-05	0.067864	0.0970543	0.484405
8005_T_C	8005	102	0.000335517	0.0298855	0.0427532	0.484538
11788_C_T	11788	422	0.00138812	0.0147019	0.0210337	0.484574
13539_A_G	13539	36	0.000118418	0.0506637	0.0725594	0.48503
10478_C_T	10478	80	0.000263151	-0.0338731	0.0485366	0.485248
8410_C_T	8410	174	0.000572355	-0.0230628	0.0330513	0.485312
12103_C_T	12103	24.0001	7.89455e-05	-0.0643749	0.0923242	0.485635
3705_G_A	3705	420.999	0.00138483	-0.014757	0.0212097	0.486577
10057_T_C	10057	22	7.23665e-05	0.064211	0.0923198	0.486726
13803_A_G	13803	117	0.000384858	0.0278855	0.040123	0.487055
8578_C_T	8578	94	0.000309203	-0.0316916	0.0456328	0.487376
6557_C_T	6557	137	0.000450646	0.0257806	0.0371244	0.487409
9983_A_G	9983	36	0.000118418	0.0503635	0.0725596	0.487622
4232_T_C	4232	241.999	0.00079603	0.0195424	0.0281697	0.487847
2768_A_G	2768	127	0.000417752	0.0264434	0.038183	0.488597
3507_C_T	3507	95.0001	0.000312492	-0.0312409	0.0451128	0.488621
9391_C_T	9391	330.001	0.0010855	0.0165402	0.0239031	0.488957
210_A_G	210	311	0.001023	-0.0169538	0.0245188	0.489275
15817_A_G	15817	529	0.00174008	0.0129759	0.0187671	0.489304
8380_T_C	8380	81	0.000266441	-0.0333208	0.0482237	0.48959
15773_G_A	15773	165	0.00054275	-0.0229671	0.0332564	0.489814
8752_A_G	8752	122	0.000401305	0.0273429	0.0396404	0.490337
66_G_T	66	31	0.000101971	0.0532861	0.0772705	0.490444
4829_A_G	4829	114	0.00037499	-0.0282199	0.040922	0.490446
4171_C_T	4171	94	0.000309203	0.0304236	0.0441221	0.49049
4095_C_T	4095	346.999	0.00114142	0.0160263	0.0232482	0.4906
1048_C_T	1048	53	0.000174338	0.0408555	0.059318	0.490979
15310_T_C	15310	95.0001	0.000312492	-0.0303802	0.0441209	0.491097
10559_A_G	10559	61	0.000200653	-0.0385097	0.0560469	0.492023
15122_A_G	15122	131	0.000430909	-0.0262086	0.0381609	0.492214
1555_A_G	1555	363.001	0.00119405	0.0155388	0.0226412	0.492522
15153_G_A	15153	174	0.000572355	-0.0225181	0.0328562	0.493123
55_T_A	55	55.0001	0.000180916	0.0405561	0.0592438	0.493621
6392_T_C	6392	501.999	0.00165127	0.0131967	0.0192814	0.493707
9380_G_A	9380	4118	0.0135457	-0.0046732	0.00683964	0.494449
2280_C_T	2280	185	0.000608535	0.0218571	0.0320059	0.494667
491_C_T	491	34	0.000111839	-0.0518934	0.0759909	0.494678
5009_A_G	5009	145	0.000476961	-0.0247007	0.0361715	0.494686
8723_G_A	8723	61	0.000200653	0.0389112	0.0570549	0.495243
15891_C_T	15891	46.9999	0.000154601	0.0425429	0.062381	0.495249
183_A_G	183	430	0.00141443	0.0143191	0.0210051	0.495431
10244_C_T	10244	24.0001	7.89455e-05	-0.0597006	0.0882153	0.498559
1530_A_G	1530	143	0.000470382	-0.0243593	0.0360277	0.498962
5348_C_T	5348	301	0.000990105	-0.0170449	0.0252194	0.499126
8793_T_C	8793	76	0.000249994	-0.0334631	0.0495323	0.499307
13967_C_T	13967	607.999	0.00199994	0.0118594	0.0175581	0.499399
14861_G_A	14861	662	0.00217758	-0.0114681	0.0169868	0.499603
15412_T_C	15412	320	0.00105261	-0.0164838	0.0244327	0.499891
1717_T_C	1717	96	0.000315781	-0.0297648	0.0441235	0.499944
7547_T_C	7547	137	0.000450646	0.0250392	0.0371245	0.500016
13413_A_G	13413	68.9999	0.000226967	0.0356604	0.052889	0.500153
16262_C_T	16262	45	0.000148022	-0.0430005	0.0637801	0.500185
16146_A_G	16146	317	0.00104273	0.0162577	0.0241306	0.500479
3504_T_C	3504	65	0.00021381	-0.0362012	0.053735	0.500504
16300_A_G	16300	202	0.000664455	0.0206266	0.0306291	0.500673
16422_T_C	16422	24.9999	8.22345e-05	-0.0593881	0.088215	0.500808
10455_A_G	10455	81	0.000266441	0.0322464	0.0479128	0.500934
11026_A_G	11026	66	0.0002171	-0.0358579	0.0533102	0.501185
16154_T_C	16154	102	0.000335517	0.0284698	0.0423298	0.501221
9210_A_G	9210	271	0.000891425	-0.017673	0.026362	0.502605
4317_A_G	4317	116	0.000381569	-0.0266738	0.0398111	0.502853
8709_C_T	8709	43	0.000141444	0.0442724	0.0660901	0.502936
5973_G_A	5973	45	0.000148022	-0.0437401	0.0652965	0.502943
4763_C_A	4763	167.999	0.000552615	-0.0220496	0.0329582	0.503486
5096_T_C	5096	33.0001	0.00010855	-0.0507907	0.0760168	0.504038
8291_A_G	8291	86.9999	0.000286176	0.0306216	0.0458966	0.504654
72_T_G	72	294	0.00096708	0.0167988	0.0251815	0.504704
8848_T_C	8848	34	0.000111839	-0.0499578	0.074894	0.504744
8387_G_A	8387	49	0.00016118	0.040328	0.0604625	0.504778
16176_C_G	16176	171	0.000562485	0.0219693	0.0329713	0.50521
5264_C_T	5264	86.9999	0.000286176	0.030932	0.0464506	0.505469
4435_A_G	4435	123	0.000404594	0.0261581	0.0392936	0.505598
7298_A_G	7298	27	8.88135e-05	-0.0540962	0.0814201	0.50643
1275_A_G	1275	19.9999	6.57875e-05	0.0644768	0.0970983	0.506668
2352_T_C	2352	504	0.00165785	0.0129166	0.0194536	0.506709
15497_G_A	15497	638	0.00209863	0.0113867	0.0171525	0.506785
240_A_G	240	111	0.000365122	-0.0277908	0.0419024	0.507186
12361_A_G	12361	43	0.000141444	-0.0437837	0.0660747	0.507562
13858_A_G	13858	30	9.86815e-05	0.0519581	0.0785642	0.508392
12923_G_T	12923	37.0001	0.000121707	0.046557	0.0705628	0.509386
8745_A_G	8745	33.0001	0.00010855	-0.048548	0.0736494	0.509783
7245_A_G	7245	97	0.00031907	0.0290727	0.0441213	0.509944
13095_T_C	13095	243	0.00079932	-0.0184101	0.0279439	0.510011
10819_A_G	10819	1115	0.00366767	0.00860554	0.0130735	0.510382
2010_T_C	2010	52	0.000171048	0.0386281	0.0586864	0.510403
5225_A_G	5225	28	9.2103e-05	0.0525779	0.0799478	0.510762
7389_T_C	7389	186	0.000611825	0.0210057	0.0319472	0.510853
4200_A_G	4200	21	6.9077e-05	-0.0695013	0.105762	0.511086
13542_A_G	13542	49	0.00016118	-0.0409036	0.0623876	0.512059
10235_T_C	10235	72	0.000236836	0.0349441	0.0533061	0.512124
13780_A_G	13780	5043.99	0.0165916	0.00406787	0.00620649	0.512197
4904_C_T	4904	63	0.000207232	-0.0360909	0.055085	0.512349
15106_G_A	15106	103	0.000338807	-0.0280006	0.0427482	0.512461
146_T_C	146	13725	0.0451469	-0.00254077	0.00388405	0.513013
4967_T_C	4967	102	0.000335517	-0.0277815	0.0425328	0.513643
4695_T_C	4695	81	0.000266441	-0.0312906	0.0479185	0.513759
13225_G_A	13225	22	7.23665e-05	-0.0602837	0.0923193	0.513763
7150_T_C	7150	32	0.00010526	0.0495928	0.0759838	0.513966
4958_A_G	4958	41	0.000134865	0.0447446	0.0686374	0.514468
5366_C_A	5366	32	0.00010526	0.049797	0.0764089	0.514585
11383_T_C	11383	68.9999	0.000226967	0.0334105	0.0513192	0.515027
7720_A_G	7720	76	0.000249994	-0.0329176	0.0505836	0.515204
14142_C_G	14142	77.0001	0.000253283	-0.0319931	0.0491875	0.515415
5331_C_A	5331	36	0.000118418	0.0465136	0.0715204	0.515465
10786_T_C	10786	83	0.000273019	-0.031149	0.0479152	0.515638
16232_C_A	16232	27	8.88135e-05	-0.0539346	0.0829674	0.515648
14239_C_T	14239	111	0.000365122	-0.0266011	0.0409245	0.515691
9025_G_A	9025	106	0.000348675	0.0276333	0.042527	0.515834
8519_G_A	8519	868.001	0.00285519	0.00958309	0.0147625	0.516242
13958_G_C	13958	58	0.000190785	0.0370314	0.0570598	0.516344
260_G_A	260	28	9.2103e-05	0.0528328	0.0814228	0.516423
13759_G_A	13759	2417	0.00795045	-0.00576098	0.0088983	0.517358
14632_C_T	14632	148	0.000486829	0.0231599	0.0357756	0.517397
13422_A_G	13422	104	0.000342097	0.0272487	0.0421317	0.517795
12507_A_G	12507	45	0.000148022	0.042245	0.0653253	0.517836
11255_T_C	11255	41	0.000134865	0.0426772	0.0660816	0.518394
10274_T_C	10274	194	0.00063814	-0.0202636	0.0313916	0.518599
114_C_T	114	1210	0.00398016	0.00824926	0.0127837	0.518738
9211_C_T	9211	44	0.000144733	0.041004	0.0637955	0.520393
9804_G_A	9804	899	0.00295716	-0.00931886	0.0145128	0.520802
3391_G_A	3391	48	0.000157891	0.0395839	0.0617127	0.52125
8701_A_G	8701	1142	0.00375648	-0.00841456	0.0131255	0.52147
94_G_A	94	215.001	0.00070722	0.019124	0.0298602	0.521881
10550_A_G	10550	13245	0.043568	-0.00253514	0.00396031	0.522084
16380_C_T	16380	22	7.23665e-05	-0.0591142	0.0923742	0.522211
8928_T_C	8928	39	0.000128286	0.0438778	0.0686399	0.522664
1452_T_C	1452	81	0.000266441	-0.0314443	0.0491972	0.522727
8931_A_G	8931	22	7.23665e-05	-0.0589591	0.0923228	0.523072
14830_C_T	14830	23	7.5656e-05	0.0588525	0.0923194	0.523808
10966_T_C	10966	289.001	0.000950635	-0.0162213	0.0254959	0.524625
7444_G_A	7444	280	0.00092103	0.0164804	0.0259262	0.524995
8982_A_G	8982	64.0001	0.000210521	-0.0350078	0.055091	0.525133
293_T_C	293	177	0.00058222	0.0203826	0.0320895	0.525313
5240_A_G	5240	352	0.00115786	0.0145856	0.023003	0.526034
15346_G_A	15346	57	0.000187495	0.0361339	0.0570663	0.52661
8610_T_C	8610	148	0.000486829	0.0226007	0.0357738	0.52754
3552_T_A	3552	54	0.000177627	0.0370722	0.0588073	0.528434
986_G_C	986	24.0001	7.89455e-05	-0.0555762	0.0882397	0.528805
15286_C_T	15286	19.9999	6.57875e-05	-0.0594803	0.0946057	0.529535
3105_A_G	3105	50.9999	0.000167759	-0.0392204	0.0623897	0.529589
7980_A_G	7980	49	0.00016118	0.0392087	0.0623787	0.529639
5561_T_C	5561	54	0.000177627	-0.0365111	0.0581138	0.529828
12879_T_C	12879	265.001	0.00087169	0.0166082	0.0264431	0.529955
3357_G_C	3357	32	0.00010526	0.0469583	0.0747972	0.53013
14569_G_A	14569	1080	0.00355254	0.0083276	0.013267	0.530206
3316_G_A	3316	420.001	0.00138155	-0.0133518	0.0212836	0.530445
7031_C_T	7031	22	7.23665e-05	0.0565807	0.0901972	0.530464
5033_A_G	5033	66	0.0002171	-0.033972	0.0541811	0.530654
12535_C_T	12535	50.9999	0.000167759	0.0374849	0.0598353	0.531009
714_A_G	714	31	0.000101971	-0.0500406	0.0799545	0.531405
12813_C_T	12813	180	0.00059209	-0.0203368	0.0325644	0.532293
12373_A_G	12373	179	0.0005888	-0.0203936	0.0326579	0.532325
15148_G_A	15148	305.999	0.00100655	-0.0154028	0.0246703	0.532403
3327_A_G	3327	31	0.000101971	0.0482241	0.0772468	0.532441
8589_A_G	8589	24.9999	8.22345e-05	-0.0528015	0.0846146	0.532613
5237_G_A	5237	623.001	0.00204929	-0.0108511	0.0174223	0.5334
194_C_T	194	1520	0.00499987	-0.00698553	0.0112201	0.533555
14308_T_C	14308	44	0.000144733	0.0405785	0.0653102	0.534391
12441_T_C	12441	311	0.001023	0.0153542	0.0247417	0.534876
7759_T_C	7759	52	0.000171048	-0.0370784	0.0598352	0.535472
2831_G_A	2831	41	0.000134865	0.0413992	0.0668955	0.536007
385_A_G	385	343	0.00112826	-0.0143397	0.0232133	0.536749
10202_C_T	10202	76	0.000249994	-0.0303888	0.0491962	0.53677
15381_C_T	15381	55.9999	0.000184206	-0.0354845	0.0575818	0.537735
10586_G_A	10586	172	0.000565775	-0.0203048	0.0329686	0.537971
9052_A_G	9052	189	0.000621695	-0.0194836	0.0316422	0.538062
3816_A_G	3816	94	0.000309203	-0.0276093	0.0448568	0.538227
57_T_G	57	37.9999	0.000124997	-0.0460301	0.0747893	0.538249
16042_G_A	16042	166.001	0.00054604	-0.0207836	0.0337895	0.538496
74_T_G	74	44	0.000144733	0.0406502	0.0660971	0.538551
11062_C_T	11062	19.9999	6.57875e-05	0.0581404	0.0946045	0.538845
533_A_G	533	152	0.000499987	0.0217885	0.0355199	0.539601
7083_A_G	7083	35	0.000115128	0.045845	0.0748013	0.53995
12234_A_G	12234	57	0.000187495	-0.0346202	0.0565519	0.540417
13965_T_C	13965	1849.01	0.0060821	0.0062214	0.0101639	0.540468
11017_T_C	11017	90.9999	0.000299334	-0.0272924	0.0446089	0.540661
13740_T_C	13740	2480.99	0.00816095	0.00537492	0.00878986	0.540876
13880_C_A	13880	125	0.000411173	0.0235183	0.0384858	0.541141
16174_C_T	16174	403.999	0.00132891	-0.0131608	0.021561	0.541598
15097_T_C	15097	23	7.5656e-05	-0.05505	0.0902027	0.541669
9754_A_G	9754	189	0.000621695	-0.0193534	0.0317411	0.542043
16039_G_A	16039	189	0.000621695	-0.0193534	0.0317411	0.542043
9194_A_G	9194	24.0001	7.89455e-05	0.053695	0.0882133	0.542728
10680_G_A	10680	33.0001	0.00010855	-0.0448161	0.0736587	0.542904
10825_A_G	10825	139	0.000457225	0.0223934	0.0368426	0.543312
8794_C_T	8794	260	0.00085524	-0.0166263	0.0273715	0.543565
12375_T_C	12375	28.9999	9.5392e-05	0.0476674	0.0785641	0.544029
7196_C_A	7196	73.0001	0.000240126	0.030738	0.0506742	0.54413
15787_T_C	15787	21	6.9077e-05	-0.0559624	0.0923448	0.544505
16244_G_A	16244	46.9999	0.000154601	0.0386502	0.0637949	0.544615
5291_T_C	5291	43	0.000141444	-0.0394403	0.0652926	0.545808
9305_G_A	9305	130	0.00042762	-0.022872	0.0378669	0.545837
16223_C_T	16223	12059	0.0396667	0.00249641	0.00413441	0.545969
235_A_G	235	477.999	0.00157233	0.0120705	0.0200128	0.546417
12966_C_T	12966	297.001	0.00097695	0.0150293	0.024933	0.54665
487_A_G	487	21	6.9077e-05	0.0569753	0.0945997	0.54699
16239_C_G	16239	607.999	0.00199994	0.0105094	0.017489	0.547898
8343_A_G	8343	95.0001	0.000312492	-0.0266531	0.0443786	0.548118
7100_A_G	7100	81.9999	0.00026973	0.029163	0.0485594	0.548132
10365_G_A	10365	86.9999	0.000286176	0.0273852	0.0456481	0.548561
11920_C_T	11920	27	8.88135e-05	0.0488455	0.0814225	0.548572
11270_C_T	11270	28	9.2103e-05	0.0507529	0.0846118	0.548619
8736_T_C	8736	81.9999	0.00026973	-0.02948	0.0491967	0.549022
9157_G_A	9157	35	0.000115128	-0.0455205	0.0759842	0.549121
13227_C_T	13227	41	0.000134865	0.0416455	0.0695542	0.549341
9389_A_G	9389	265.001	0.00087169	0.0160537	0.0268314	0.549629
3150_T_C	3150	31	0.000101971	-0.046223	0.0772652	0.549682
6548_C_T	6548	128	0.000421041	0.0227497	0.0380284	0.549688
11950_A_G	11950	44	0.000144733	-0.0390026	0.0652901	0.550259
13032_A_G	13032	183.999	0.000605245	-0.0191108	0.032003	0.550404
11671_A_G	11671	34	0.000111839	-0.0451296	0.0759897	0.552586
16166_A_G	16166	46.0001	0.000151312	0.0374444	0.0630701	0.552717
15911_A_G	15911	27	8.88135e-05	-0.0491921	0.0829661	0.553237
15774_T_C	15774	65	0.00021381	-0.0313528	0.0528947	0.553355
12693_A_G	12693	118	0.000388147	0.0236708	0.0399451	0.553462
14944_C_T	14944	24.0001	7.89455e-05	-0.0522599	0.0882395	0.553684
4023_T_C	4023	285	0.000937475	0.0151575	0.0256017	0.553817
4727_A_G	4727	3453	0.0113583	-0.00441099	0.00745528	0.55408
12705_C_T	12705	11675	0.0384036	0.0024766	0.00419006	0.554478
6398_C_T	6398	27	8.88135e-05	0.0489432	0.0829705	0.555268
8584_G_A	8584	156	0.000513145	0.0205148	0.0347794	0.55529
11854_T_C	11854	59.9999	0.000197363	0.0330104	0.0560663	0.556014
15844_A_G	15844	21	6.9077e-05	0.0571598	0.0971001	0.556084
15530_T_C	15530	189	0.000621695	0.0185694	0.0315526	0.556182
16216_A_G	16216	173	0.000569065	0.0195642	0.0332611	0.556399
13056_C_T	13056	147	0.00048354	-0.021263	0.0361594	0.55651
4841_G_A	4841	54	0.000177627	-0.0344833	0.0586746	0.556732
13665_T_C	13665	55.0001	0.000180916	0.0335189	0.0570505	0.556849
6629_A_G	6629	328	0.00107892	0.0140588	0.0239395	0.557027
3786_T_C	3786	32	0.00010526	0.0439155	0.0747962	0.557114
3990_C_T	3990	1343	0.00441765	0.00698671	0.0118999	0.557122
8877_T_C	8877	28	9.2103e-05	0.0487503	0.0830336	0.557127
5744_G_A	5744	28.9999	9.5392e-05	0.0478008	0.0814295	0.557191
11326_C_T	11326	34	0.000111839	-0.0453243	0.0772547	0.557416
151_C_T	151	1830.99	0.00602285	-0.00598474	0.0102026	0.557479
12088_C_T	12088	28	9.2103e-05	-0.0486569	0.082963	0.557548
251_G_A	251	50.9999	0.000167759	0.0358114	0.0610704	0.557611
12091_T_C	12091	23	7.5656e-05	-0.0516976	0.0882276	0.557905
2404_T_C	2404	74	0.000243414	-0.0298517	0.0509532	0.557968
6231_C_T	6231	31	0.000101971	0.0459884	0.078563	0.5583
11710_C_T	11710	39	0.000128286	0.0396537	0.0677499	0.55835
1007_G_A	1007	165	0.00054275	-0.0195363	0.0334639	0.559354
16271_T_C	16271	216.001	0.00071051	0.0171751	0.0294312	0.559513
3992_C_T	3992	3483.99	0.0114602	-0.0043275	0.00742484	0.560001
8725_A_G	8725	154	0.000506565	0.0205123	0.035282	0.560985
15638_A_T	15638	53	0.000174338	0.0341083	0.0586789	0.561059
11348_C_T	11348	96	0.000315781	0.0269112	0.0463055	0.561128
6465_G_A	6465	80	0.000263151	0.0278403	0.0479172	0.561235
9800_T_C	9800	212	0.00069735	0.0174791	0.0300842	0.561237
14577_T_C	14577	93	0.000305913	0.0266628	0.0458993	0.56131
9725_T_C	9725	23	7.5656e-05	-0.0523809	0.0901966	0.561416
150_C_T	150	14421	0.0474362	-0.0022025	0.00379585	0.561754
9494_A_G	9494	135	0.000444067	0.0214378	0.036978	0.562087
8558_C_T	8558	28	9.2103e-05	-0.0471963	0.0814145	0.562115
16163_A_G	16163	2984.99	0.0098188	0.00464372	0.00801713	0.562439
8901_A_G	8901	390	0.00128286	0.012788	0.0220865	0.562592
8477_T_C	8477	54	0.000177627	0.0345648	0.0598345	0.563486
13789_T_C	13789	147	0.00048354	0.0205261	0.0355862	0.564076
5206_C_T	5206	62	0.000203942	0.0309787	0.053737	0.564287
4838_T_C	4838	63	0.000207232	-0.0320066	0.0555539	0.564524
16079_C_T	16079	22	7.23665e-05	-0.0531722	0.0923278	0.564679
16261_C_A	16261	39	0.000128286	-0.0411586	0.0715201	0.564966
4312_C_T	4312	105	0.000345385	0.0241152	0.0419254	0.565162
4107_C_T	4107	129	0.000424331	-0.0216647	0.0377046	0.565569
4024_A_G	4024	2890.01	0.00950635	-0.00467086	0.0081348	0.565846
14971_T_C	14971	311	0.001023	-0.0141685	0.0246982	0.566196
4227_A_G	4227	32	0.00010526	-0.0443125	0.0772677	0.566312
16302_A_G	16302	48	0.000157891	-0.0353406	0.0617114	0.566865
3591_G_T	3591	24.9999	8.22345e-05	-0.048362	0.0846105	0.567605
11506_T_C	11506	70	0.000230257	-0.0294817	0.051693	0.568459
5492_T_C	5492	360	0.00118418	0.0130703	0.022941	0.568859
14409_A_G	14409	27	8.88135e-05	-0.0472628	0.082969	0.56892
9478_T_C	9478	41	0.000134865	0.0380913	0.0669184	0.569207
13299_A_G	13299	23	7.5656e-05	-0.0501722	0.0882181	0.569541
16342_T_C	16342	473	0.00155588	-0.0112547	0.0198005	0.569761
9509_T_C	9509	28.9999	9.5392e-05	-0.0471067	0.082967	0.570188
8812_A_G	8812	62	0.000203942	0.0312652	0.0550833	0.570308
9923_C_T	9923	329	0.00108221	0.0134845	0.023789	0.570825
16482_A_G	16482	3314.01	0.0109011	-0.00430957	0.00760899	0.571137
7607_G_A	7607	24.9999	8.22345e-05	0.0488644	0.0863583	0.571508
4853_G_A	4853	41	0.000134865	-0.0383131	0.067762	0.571798
5004_T_C	5004	3127	0.0102859	-0.00442283	0.00782987	0.572166
8981_A_G	8981	21	6.9077e-05	-0.0519353	0.0923185	0.573731
15533_A_G	15533	57	0.000187495	0.0323785	0.0575749	0.573864
3507_C_A	3507	36	0.000118418	0.040206	0.0715215	0.574013
11361_T_C	11361	30	9.86815e-05	0.0441483	0.0785666	0.57417
16261_C_T	16261	6159.99	0.0202626	-0.00316699	0.00564069	0.574489
3948_A_G	3948	46.9999	0.000154601	-0.035376	0.0630746	0.574893
11840_C_T	11840	2472	0.00813135	0.00493413	0.00880626	0.575277
242_C_T	242	2117.01	0.00696365	0.00531488	0.00949948	0.575827
15468_C_T	15468	24.0001	7.89455e-05	0.0504422	0.0901928	0.575978
13834_A_G	13834	114	0.00037499	0.0226321	0.0405366	0.576633
14914_A_C	14914	111	0.000365122	0.0231351	0.0415016	0.57722
12771_G_A	12771	884.001	0.00290782	0.00814523	0.0146247	0.577562
143_G_A	143	1067	0.00350978	0.00741856	0.0133256	0.577722
723_A_G	723	720	0.00236836	-0.00903577	0.016255	0.578296
10649_T_C	10649	35	0.000115128	0.0408573	0.0736497	0.579065
9438_G_A	9438	558.999	0.00183877	-0.010119	0.0182787	0.579859
12083_T_G	12083	316	0.00103944	-0.0136944	0.0247439	0.579958
10718_C_T	10718	195	0.00064143	-0.0172759	0.0312199	0.580016
827_A_G	827	322.999	0.00106247	-0.0134134	0.0242478	0.58014
14162_G_A	14162	59	0.000194074	0.031839	0.0575808	0.580301
14365_C_T	14365	2888	0.00949975	-0.00449957	0.00813778	0.580316
4991_G_A	4991	178	0.00058551	-0.0178042	0.0322015	0.580333
11147_T_C	11147	49	0.00016118	0.0337467	0.0610705	0.580548
9090_T_C	9090	58	0.000190785	-0.0311873	0.0565505	0.581296
4310_A_G	4310	112	0.000368411	0.0225391	0.0409111	0.581683
11878_T_C	11878	42.0001	0.000138154	0.0368346	0.0669143	0.581995
824_T_C	824	31	0.000101971	0.043996	0.0799555	0.582144
14194_C_T	14194	28	9.2103e-05	0.043955	0.0799505	0.582473
4203_A_C	4203	33.0001	0.00010855	-0.0416844	0.0759838	0.583283
6518_C_T	6518	1150	0.00378279	-0.00703044	0.0128236	0.583526
14684_C_T	14684	123	0.000404594	-0.0212538	0.0387933	0.58378
15077_G_A	15077	33.0001	0.00010855	-0.0423159	0.0772752	0.583967
801_A_G	801	37.0001	0.000121707	-0.038085	0.0695524	0.583987
14602_A_G	14602	55.9999	0.000184206	-0.0309503	0.0565421	0.584115
7569_A_G	7569	169	0.000555905	0.018304	0.0334623	0.584377
980_T_C	980	269	0.000884845	0.0145194	0.0265463	0.584418
2361_G_A	2361	113	0.0003717	-0.022579	0.0413141	0.584709
3847_T_C	3847	205	0.000674325	-0.0166275	0.0304329	0.584815
8922_C_T	8922	139	0.000457225	-0.0200427	0.0367069	0.585054
2880_A_G	2880	36	0.000118418	0.040201	0.0736447	0.58515
15848_A_G	15848	49	0.00016118	-0.0343656	0.0630672	0.585821
15883_G_A	15883	270	0.000888135	-0.0145018	0.0266211	0.585927
13768_T_C	13768	559.999	0.00184205	0.0100261	0.0184061	0.585951
9591_G_A	9591	70	0.000230257	-0.0277472	0.0509463	0.586005
16248_C_T	16248	550.999	0.00181245	0.0100665	0.018486	0.586066
7025_A_G	7025	45	0.000148022	0.0346912	0.063786	0.586532
7837_T_C	7837	109	0.000358543	0.0223529	0.0411067	0.586595
12573_C_T	12573	24.0001	7.89455e-05	0.0479266	0.08821	0.586908
203_G_A	203	1371	0.00450975	0.00639543	0.011772	0.586941
16162_A_G	16162	3465.01	0.0113977	-0.00403589	0.00743972	0.58749
14564_A_G	14564	55.0001	0.000180916	-0.032783	0.0604449	0.58757
4050_C_T	4050	24.9999	8.22345e-05	-0.0458273	0.0846164	0.588103
16203_A_G	16203	26	8.5524e-05	0.0477853	0.0882447	0.588157
9635_A_C	9635	403.001	0.00132562	-0.011663	0.0215437	0.588257
11119_C_T	11119	36	0.000118418	0.038677	0.0715133	0.588622
14180_T_G	14180	21	6.9077e-05	0.051131	0.0945981	0.588848
9911_C_T	9911	126	0.000414463	-0.0209407	0.0387967	0.589367
9948_G_A	9948	158.001	0.000519725	0.0183909	0.0341085	0.589758
13269_A_G	13269	182	0.00059867	-0.0173993	0.0322766	0.589841
8788_C_T	8788	76	0.000249994	-0.0265049	0.0491927	0.590028
6109_T_C	6109	22	7.23665e-05	-0.0509247	0.0946016	0.590366
15943_T_C	15943	77.9999	0.000256572	-0.0259618	0.0482328	0.590398
8440_A_G	8440	407	0.00133878	0.0115449	0.021462	0.59063
13565_C_T	13565	713.999	0.00234862	-0.00875019	0.0162752	0.590827
11491_A_G	11491	67	0.000220389	-0.0288988	0.0537617	0.590898
12534_A_G	12534	45	0.000148022	-0.0346341	0.0645248	0.591436
16080_A_G	16080	76	0.000249994	-0.0271918	0.0506731	0.591536
456_C_T	456	5956	0.0195916	-0.00308581	0.00575658	0.591926
16063_T_C	16063	236	0.000776295	0.0152419	0.0284806	0.592535
3546_C_A	3546	37.9999	0.000124997	0.0371899	0.0695734	0.592968
3696_C_T	3696	28	9.2103e-05	-0.0451541	0.0846165	0.593597
11206_C_T	11206	41	0.000134865	0.0361507	0.0677514	0.593634
8812_A_T	8812	27	8.88135e-05	0.0434278	0.081425	0.593794
9862_T_A	9862	28	9.2103e-05	-0.0441167	0.0829747	0.594943
15775_A_G	15775	793	0.00260848	-0.008158	0.015407	0.596461
7647_T_C	7647	23	7.5656e-05	0.048854	0.0923211	0.596685
250_T_C	250	4811	0.0158252	0.00335424	0.00634852	0.597257
6527_A_G	6527	54	0.000177627	0.032265	0.061074	0.597297
2772_C_T	2772	113	0.0003717	-0.0213047	0.040348	0.597485
11884_A_G	11884	99.0001	0.00032565	-0.0224434	0.0425338	0.597735
13608_T_C	13608	61	0.000200653	-0.0295851	0.056081	0.597818
16292_C_T	16292	3515	0.0115622	0.00390098	0.00739986	0.598077
15001_T_C	15001	92	0.000302623	-0.0237776	0.0451075	0.598102
10042_A_G	10042	26	8.5524e-05	0.0475381	0.0902029	0.598186
13174_T_C	13174	37.9999	0.000124997	0.0375498	0.071517	0.599551
15742_C_A	15742	423	0.00139141	-0.0111139	0.0211812	0.599788
15110_G_A	15110	716	0.0023552	-0.00851735	0.0162379	0.599908
3200_T_C	3200	67	0.000220389	0.0283888	0.0541767	0.600276
12447_A_G	12447	99.0001	0.00032565	-0.0226275	0.0431939	0.600378
2251_A_G	2251	55.0001	0.000180916	0.0304412	0.0581184	0.600434
7705_T_C	7705	1277	0.00420054	-0.0064039	0.0122339	0.600658
12501_G_A	12501	5547.01	0.0182462	0.00309673	0.00592668	0.601319
3480_A_G	3480	13306	0.0437686	-0.00206454	0.00395213	0.601402
8946_A_G	8946	83	0.000273019	-0.0251927	0.0482587	0.601647
2414_C_A	2414	28	9.2103e-05	0.0416903	0.0799567	0.602081
9064_G_A	9064	89	0.000292756	0.0239469	0.0459306	0.602109
15853_C_T	15853	23	7.5656e-05	-0.0459141	0.088249	0.60287
15014_T_C	15014	98	0.00032236	0.0230617	0.0443616	0.603164
12662_A_G	12662	21	6.9077e-05	-0.0491524	0.0945918	0.603324
15244_A_G	15244	234	0.000769715	-0.0147295	0.0283528	0.603407
3834_G_A	3834	219	0.000720375	0.015432	0.0297208	0.603601
14311_T_C	14311	79	0.000259862	-0.0255386	0.0491899	0.603633
236_T_C	236	190	0.000624985	-0.016514	0.0318243	0.603822
16119_A_G	16119	40	0.000131575	0.0351528	0.0677488	0.603852
4833_A_G	4833	39	0.000128286	-0.0355285	0.0686335	0.6047
11299_T_C	11299	13350	0.0439133	-0.00204008	0.00394645	0.605199
9324_A_G	9324	21	6.9077e-05	-0.0477026	0.0923199	0.60536
4529_A_T	4529	4812.01	0.0158286	0.00327754	0.00634785	0.60563
6017_A_G	6017	70	0.000230257	-0.0264481	0.0513471	0.606495
16286_C_A	16286	24.0001	7.89455e-05	0.0464447	0.0902011	0.606623
4616_C_T	4616	77.0001	0.000253283	0.0254348	0.0495316	0.607598
8026_A_T	8026	33.0001	0.00010855	-0.0380377	0.0741171	0.607804
6290_C_T	6290	80	0.000263151	0.0250762	0.0488825	0.60796
14167_C_T	14167	13296	0.0437357	-0.00202726	0.00395359	0.608116
4732_A_G	4732	2196	0.0072235	-0.00479556	0.00935276	0.608132
13611_A_G	13611	55.0001	0.000180916	-0.0306493	0.0598419	0.608532
9489_G_A	9489	32	0.00010526	0.038907	0.076042	0.608895
3306_C_T	3306	54	0.000177627	-0.0297079	0.0581306	0.609314
4596_G_A	4596	28	9.2103e-05	-0.0422916	0.0829837	0.610306
7356_G_A	7356	21	6.9077e-05	-0.05217	0.102605	0.611136
14173_T_C	14173	34	0.000111839	-0.0374223	0.0736469	0.611362
14350_C_T	14350	84	0.000276309	-0.0238748	0.0470134	0.611574
5027_C_T	5027	36	0.000118418	-0.0357617	0.0705224	0.612088
5585_G_A	5585	394	0.00129602	-0.0110727	0.0218458	0.612256
6158_A_G	6158	50	0.000164469	-0.0319079	0.0630701	0.612919
16196_G_A	16196	28	9.2103e-05	0.040394	0.079949	0.613387
7076_A_G	7076	74	0.000243414	0.0251845	0.0498738	0.613585
357_A_G	357	127	0.000417752	0.019275	0.0381831	0.613696
8508_A_G	8508	129	0.000424331	0.0197971	0.0393255	0.614672
7721_C_T	7721	21	6.9077e-05	0.0488552	0.0970863	0.614814
10310_G_A	10310	222	0.000730245	0.0149326	0.0297135	0.61528
14484_T_C	14484	141	0.000463803	0.0182807	0.0364285	0.615791
15085_A_G	15085	24.9999	8.22345e-05	-0.0433286	0.0863826	0.615957
7999_T_C	7999	26	8.5524e-05	0.0415898	0.0829765	0.616214
12599_T_C	12599	37.9999	0.000124997	-0.0348628	0.0695621	0.616248
7055_A_G	7055	578	0.00190127	0.00900143	0.0179617	0.616269
16309_A_G	16309	365	0.00120063	0.0113777	0.0227041	0.616282
6911_T_C	6911	912	0.00299992	-0.00720822	0.014385	0.616307
14305_G_A	14305	746.999	0.00245717	0.00794843	0.0159159	0.617498
5295_C_T	5295	30	9.86815e-05	-0.0385736	0.0772503	0.617546
6218_A_G	6218	22	7.23665e-05	-0.0450397	0.0902052	0.617567
8934_C_T	8934	28	9.2103e-05	0.0406608	0.0815203	0.617934
16104_C_T	16104	453.999	0.00149338	-0.0102352	0.0205273	0.618052
11077_A_G	11077	24.0001	7.89455e-05	-0.0439725	0.0882147	0.618153
202_A_G	202	81.9999	0.00026973	-0.0240185	0.0482173	0.618393
6061_T_C	6061	32	0.00010526	0.0372137	0.0747966	0.618815
2145_G_A	2145	28.9999	9.5392e-05	-0.0397655	0.0799531	0.618936
15467_A_G	15467	30	9.86815e-05	-0.0397593	0.0799526	0.618988
3600_C_A	3600	21	6.9077e-05	-0.0470421	0.0946014	0.619002
15936_A_G	15936	37.9999	0.000124997	0.0341224	0.0686426	0.619118
4811_A_G	4811	253	0.000832215	-0.0135771	0.0273346	0.619401
4802_T_C	4802	21	6.9077e-05	-0.049381	0.0997248	0.620479
3543_C_T	3543	55.0001	0.000180916	-0.0296233	0.0598334	0.620533
15910_C_T	15910	28	9.2103e-05	0.0418163	0.0846113	0.621154
13681_A_G	13681	456	0.00149996	-0.0100541	0.0203517	0.621294
9615_T_C	9615	216.999	0.000713795	-0.0147745	0.0299337	0.621608
252_T_C	252	103	0.000338807	-0.0207544	0.0421084	0.622097
3766_T_C	3766	26	8.5524e-05	0.0425613	0.0863524	0.622099
16150_C_T	16150	153	0.000503275	0.0172297	0.0350281	0.622804
4976_A_G	4976	50.9999	0.000167759	0.0303403	0.0617167	0.622998
[truncated: 1,190 more rows]
